# Supplementary material for: Colonic stem cells from normal tissues adjacent to tumor drive inflammation and fibrosis in colorectal cancer
Source: Cell Commun Signal. 2023 Aug 1;21:186. doi: 10.1186/s12964-023-01140-1 (PMC10391886; doi:10.1186/s12964-023-01140-1)
Supplement: Supplementary file 2 — Additional file 1. [file 12964_2023_1140_MOESM1_ESM.xlsx]

## Sheet: Sheet1
Patient number	Sequencing sample	Age	Gender	Disease type	Sampling position
NAT-1	36NC	67	Female	Colon cancer	Transverse colon
NAT-2	21NC	66	Man	Colon cancer	Transverse colon
NAT-3	81NC	47	Female	Colon cancer	Transverse colon
NAT-4	62NC	64	Female	Colon cancer	Transverse colon
NAT-5	20NC	47	Man	Colon cancer	Transverse colon
CRC-1	36CRC	67	Female	Colon cancer	Transverse colon
CRC-2	21CRC	66	Man	Colon cancer	Transverse colon
CRC-3	81CRC	47	Female	Colon cancer	Transverse colon
CRC-4	62CRC	64	Female	Colon cancer	Transverse colon
CRC-5	20CRC	47	Man	Colon cancer	Transverse colon
HLT-1	Y1-2P8	30	Female	Colonic polyp	Transverse colon
HLT-2	Y1-4P8	30	Female	Colonic polyp	Transverse colon
HLT-3	Y1-5P9	30	Female	Colonic polyp	Transverse colon
HLT-4	Y2-5P7	13	Female	Tic syndrome	Transverse colon
HLT-5	Y2-6P7	13	Female	Tic syndrome	Transverse colon
HLT-6	Y2-4P5	13	Female	Tic syndrome	Transverse colon
