# Supplementary material for: Colonic stem cells from normal tissues adjacent to tumor drive inflammation and fibrosis in colorectal cancer
Source: Cell Commun Signal. 2023 Aug 1;21:186. doi: 10.1186/s12964-023-01140-1 (PMC10391886; doi:10.1186/s12964-023-01140-1)
Supplement: Supplementary file 3 — Additional file 2. [file 12964_2023_1140_MOESM2_ESM.xlsx]

## Sheet: CRCNC_NC.DEG
Genename	20NCP7	21NCP4	24NC	36NC	62NC	81NC	Y1-2P8	Y1-4P8	Y1-5P9	Y2-4P5	Y2-5P7	Y2-6P7	baseMean	log2FoldChange	lfcSE	padj
TMEM222	402.645	361.72	362.93	381.948	386.442	401.956	819.714	819.801	716.767	883.449	847.071	642.701	614.112	-1.03931	0.0856089	1.09625e-29
CTXN1	117.514	115.395	58.4135	72.9348	98.4164	150.404	349.007	286.412	358.866	423.047	256.941	350.658	246.792	-1.79721	0.20223	1.7744e-15
LINC00649	129.357	24.4106	87.1415	95.0072	45.1451	24.6275	3.01735	2.07545	0	0	0	1.02832	29.6404	5.8772	0.685542	2.4406e-14
SPARC	21.8631	4233.01	42.1343	3797.41	1896.1	115.222	6.0347	8.30179	4.82347	6.53715	4.17791	13.3682	725.742	7.9475	0.928885	2.47746e-14
EDIL3	0	456.034	0	418.415	109.251	0	0	0	0	0	0	0	70.2643	25.0763	3.00351	1.16717e-13
MUC1	8863.66	10092.7	6737.66	9198.42	12662.3	7567.69	23263.8	22124.3	20827.7	16884.5	19038.7	24219	16643.2	-1.27517	0.156425	5.06008e-13
FKBP14	320.659	457.143	324.626	415.536	394.569	343.026	157.908	189.903	136.022	112.999	191.139	202.579	251.683	1.24558	0.154257	8.81985e-13
TLCD3A	576.639	616.922	560.195	636.26	491.179	765.212	1299.47	1283.66	1372.76	1285.02	1190.7	842.195	959.002	-1.00835	0.126814	2.23264e-12
MCTP2	865.414	876.561	733.52	578.68	551.674	829.42	325.874	360.09	323.172	294.172	342.589	388.705	517.802	1.07224	0.135565	2.74104e-12
MMP24OS	733.324	828.85	473.054	636.26	851.437	1050.19	2014.59	1949.88	1842.57	1579.19	1563.58	1875.66	1443.18	-1.35799	0.171529	2.74104e-12
COL6A3	2.73289	9067.42	6.70319	10050.6	6794.34	308.724	0	2.07545	0	0	0	3.08496	1874.05	12.4773	1.60247	5.57205e-12
METTL7B	783.427	785.576	994.945	713.993	980.553	455.609	2153.38	2116.96	1754.78	1413.89	2101.49	1884.91	1469.49	-1.3353	0.172709	8.11004e-12
TFF1	3921.69	3919.01	6020.42	4659.19	4704.12	4387.22	13604.2	14808.3	6825.21	11902.3	16805.6	17858.9	11250.4	-1.81892	0.235395	8.11004e-12
SURF2	145.754	186.408	206.841	226.482	217.6	236.6	420.418	415.089	357.901	468.807	395.857	349.629	320.117	-1.00425	0.131108	1.31689e-11
FAM174C	249.604	210.819	242.272	288.86	271.774	431.861	724.165	679.709	504.535	698.541	716.512	587.172	522.778	-1.31378	0.174324	3.03377e-11
COL5A2	17.3083	4635.79	15.3216	3044.07	1678.5	50.1346	6.0347	9.33951	12.541	9.33878	8.35582	17.4815	679.913	7.33953	0.981758	4.64294e-11
HLA-B	11978.2	9121.79	8729.47	8207.09	7270.17	10267.9	24722.2	24016	25769.9	15120.4	17427.1	15737.4	16550.8	-1.24915	0.168523	6.78811e-11
PDE4B	550.221	757.837	1026.55	761.017	685.303	1328.13	239.377	157.734	373.336	219.461	214.118	113.115	493.631	1.91906	0.261216	1.0769e-10
FBN1	5.46577	3636.06	9.57599	1541.23	694.332	36.9413	4.02314	6.22634	6.75286	6.53715	1.04448	5.14161	425.862	7.68076	1.04928	1.20118e-10
SERPINE1	82.8975	1479.06	18.1944	8850.06	4014.31	74.7621	12.0694	20.7545	31.8349	9.33878	12.5337	24.6797	1047.65	7.03305	0.96003	1.20118e-10
NPAP1P2	0	0	0	0	0	0	0	0	0	99.9249	97.1364	147.05	24.5794	-22.2014	3.03293	1.20118e-10
FBN2	16.3973	360.611	269.085	110.362	87.5816	357.979	0	0	0	4.66939	0	0	86.365	7.81909	1.07706	1.8185e-10
PDE3A	226.83	191.956	37.3463	263.909	221.211	164.477	0	2.07545	1.92939	24.2808	6.26686	0	82.7663	4.79354	0.661482	1.90598e-10
PLCL2	453.659	464.91	438.58	455.843	338.589	516.298	263.515	193.017	171.715	281.097	175.472	163.503	309.791	1.09133	0.151334	2.40762e-10
CAVIN2	28.2398	380.583	22.9824	150.668	97.5135	59.8097	4.02314	6.22634	9.64694	1.86776	6.26686	11.3115	55.8782	4.53179	0.632188	3.10432e-10
ZEB2	9.10962	528.156	38.3039	248.554	145.367	13.1933	7.04049	8.30179	4.82347	2.80163	5.22239	3.08496	72.8071	5.15913	0.721345	3.36975e-10
NT5E	935.558	3368.66	2102.89	4667.83	3152.94	1903.36	483.782	694.237	657.921	403.435	642.354	512.104	1514.29	2.08544	0.295101	5.716e-10
ZBTB38	3481.7	4350.63	4223.01	4616.01	4632.79	3549.88	1595.17	1670.73	1596.57	1533.43	2009.57	2897.81	2763.82	1.25964	0.179316	7.27505e-10
PLAT	11.8425	7608.33	10.5336	6300.22	4264.41	432.741	10.0578	9.33951	27.9761	5.60327	7.31134	2.05664	1339.48	7.64078	1.08918	7.48857e-10
LOXL1	295.152	185.298	193.435	173.7	261.842	252.432	419.412	391.222	580.746	575.269	410.48	583.058	380.224	-1.12442	0.160992	8.98903e-10
SFRP1	0.910962	5523.45	1.9152	2795.51	2009.86	66.8461	0	3.11317	2.89408	5.60327	2.08895	11.3115	744.692	8.99179	1.30772	1.74051e-09
RHBDD2	1929.42	1078.5	1177.85	904.967	1071.75	1047.55	2502.39	2454.22	2301.76	2676.49	2736.53	2770.3	1933.32	-1.04636	0.15337	2.4079e-09
PTGS1	16.3973	2563.11	15.3216	2181.33	728.643	43.9777	5.02892	11.415	8.68224	5.60327	10.4448	10.2832	402.114	6.52065	0.961119	3.04003e-09
ZNF414	204.055	155.34	149.385	124.757	135.435	184.706	307.77	336.222	351.149	369.816	322.744	299.242	285.3	-1.25614	0.185115	3.04003e-09
PRRX1	31.8837	446.048	76.6079	138.192	99.3193	28.1457	11.0636	13.4904	7.71755	5.60327	6.26686	13.3682	64.4786	3.73342	0.551806	3.35428e-09
CYGB	2.73289	189.737	1.9152	228.401	142.659	23.748	0	1.03772	0.964694	1.86776	1.04448	2.05664	42.6698	6.58722	0.976183	3.73927e-09
SLIT2	3.64385	402.774	11.4912	233.199	249.201	11.4342	2.01157	5.18862	1.92939	1.86776	6.26686	2.05664	67.0072	5.53909	0.825509	4.71693e-09
ZNF580	266.001	167.545	124.488	148.749	173.357	189.984	355.042	344.524	321.243	385.692	333.188	416.47	294.856	-1.09807	0.16396	5.07334e-09
MRC2	6.37673	1901.81	11.4912	1782.1	709.682	45.7368	11.0636	7.26406	14.4704	12.1404	3.13343	8.22657	323.329	6.41847	0.960085	5.34329e-09
GSDMB	843.551	652.428	461.562	564.285	712.39	659.666	1299.47	1514.04	1201.04	998.315	1233.53	1138.35	1034.14	-1.02731	0.153811	5.43774e-09
CHCHD10	515.604	625.798	398.361	447.206	521.878	1256.88	1778.23	1937.43	2245.81	2245.04	1139.52	1713.18	1379.28	-1.63013	0.245307	6.58006e-09
MAMDC2	3.64385	179.751	39.2615	99.8055	70.4264	49.255	7.04049	4.15089	1.92939	1.86776	0	1.02832	32.9856	4.91343	0.742774	7.87602e-09
EEF1A2	17.3083	17.7531	35.4311	20.153	12.6406	24.6275	127.735	111.036	72.352	50.4294	66.8466	51.4161	55.5631	-1.92919	0.291855	8.04045e-09
ALOX5	611.255	460.472	349.523	767.735	361.161	348.304	1152.63	1139.42	993.635	983.373	1254.42	1387.21	879.88	-1.28558	0.196446	1.20448e-08
PDE4D	495.563	959.779	413.683	849.307	795.457	679.896	288.66	205.469	280.726	275.494	318.566	364.026	460.532	1.31096	0.201334	1.41888e-08
CTHRC1	4.55481	270.735	4.78799	200.571	176.969	10.5547	2.01157	1.03772	2.89408	2.80163	1.04448	1.02832	49.1928	5.44293	0.838872	1.61642e-08
TFPI2	0.910962	2961.45	0.957599	4460.54	3364.22	119.619	0	0	0	0	1.04448	3.08496	779.693	10.8194	1.67008	1.69029e-08
ENG	20.0412	714.564	11.4912	356.037	137.241	25.5071	5.02892	6.22634	8.68224	5.60327	13.5782	10.2832	95.4205	4.57113	0.705575	1.69029e-08
COL6A2	2.73289	4332.88	13.4064	2225.47	3497.85	241.877	14.081	16.6036	11.5763	9.33878	5.22239	8.22657	746.09	6.71634	1.03777	1.71268e-08
ANGPT1	0.910962	218.586	9.57599	121.878	40.6306	6.15688	0	0	0.964694	0	0	0	28.5654	7.73951	1.20221	2.07702e-08
KLK13	51.9248	99.8614	73.7351	114.201	216.697	48.3755	705.055	397.448	383.948	190.511	384.368	465.83	318.233	-2.25543	0.350711	2.13508e-08
LOXL2	28.2398	1117.34	8.61839	1701.49	1223.43	59.8097	9.05206	26.9808	19.2939	13.0743	15.6672	10.2832	303.973	5.5631	0.865924	2.19853e-08
RDH5	165.795	122.053	149.385	101.725	148.076	85.3168	300.729	279.148	232.491	205.453	359.3	281.76	221.898	-1.1802	0.185137	2.95974e-08
FGF7	0	2463.25	2.8728	910.725	472.218	27.2662	1.00578	1.03772	0.964694	0	0	0	277.182	10.296	1.62046	3.18593e-08
COL5A1	9.10962	1290.43	0	939.516	623.906	25.5071	1.00578	1.03772	1.92939	0	0	0	206.672	9.58869	1.50839	3.18593e-08
SVEP1	1.82192	1955.06	22.0248	225.522	345.812	23.748	3.01735	9.33951	6.75286	1.86776	5.22239	1.02832	186.426	6.57743	1.03487	3.18593e-08
CITED4	162.151	79.8891	142.682	178.498	174.26	314.001	465.678	408.863	719.662	422.113	400.035	607.738	399.155	-1.69258	0.2664	3.18593e-08
CEP170	330.679	497.088	331.329	477.915	480.344	357.099	186.07	147.357	226.703	169.966	168.161	242.684	274.385	1.26941	0.199865	3.20199e-08
LPAR1	34.6166	976.423	27.7704	369.472	172.454	53.6528	8.04627	21.7922	13.5057	17.7437	11.4893	5.14161	125.588	4.13731	0.652518	3.40549e-08
CCDC80	10.9315	611.374	10.5336	276.385	314.21	28.1457	6.0347	10.3772	13.5057	3.73551	6.26686	11.3115	94.3751	4.58543	0.727694	4.24064e-08
CDC42EP1	2194.51	1631.07	1488.11	1382.88	1738.99	1730.96	3099.83	2798.74	3873.25	3140.63	2806.51	3664.94	2901.55	-1.16771	0.185655	4.49122e-08
ARSK	115.692	237.448	173.325	219.764	170.649	176.79	66.3817	78.867	78.1402	82.1813	75.2024	119.285	125.263	1.14211	0.1817	4.49911e-08
C4orf48	95.651	29.9584	53.6255	162.184	108.348	273.541	527.031	424.429	519.97	561.261	526.417	669.437	357.04	-2.14636	0.344048	5.81809e-08
LOX	2.73289	565.881	6.70319	772.533	707.876	38.7004	5.02892	5.18862	0.964694	0.933878	2.08895	7.19825	151.616	6.6263	1.06925	7.16743e-08
COL3A1	0	9155.07	0.957599	3921.21	4036.88	389.643	0	0	0	0	0	0	1250.44	13.2003	2.1368	7.99651e-08
FHL1	9.10962	1385.85	0.957599	387.706	224.823	14.0729	2.01157	3.11317	3.85877	4.66939	3.13343	0	146.029	6.93892	1.12574	8.65833e-08
PDGFRB	11.8425	1005.27	2.8728	853.145	396.374	29.0253	1.00578	1.03772	0	4.66939	4.17791	0	164.959	8.12634	1.31872	8.684e-08
COL14A1	1.82192	3619.42	0.957599	714.953	495.694	29.0253	3.01735	2.07545	0.964694	1.86776	0	0	348.276	8.86961	1.44114	8.92499e-08
CYP2C18	34.6166	4.43829	14.364	61.4188	46.9509	13.1933	169.978	142.168	113.834	148.487	192.184	175.843	105.589	-2.47844	0.403081	9.19613e-08
COL1A2	1.82192	6800.56	0	4130.41	3742.53	170.634	0	0	0	0	0	1.02832	1060.76	12.195	1.9856	9.54546e-08
WNT5A	0.910962	570.32	4.78799	1423.19	669.954	3.51822	0	1.03772	0	0	0	0	190.98	10.8497	1.76883	9.94566e-08
AKT3	8.19866	155.34	10.5336	146.829	50.5626	9.6751	1.00578	3.11317	2.89408	0.933878	5.22239	2.05664	28.7277	4.60819	0.7547	1.15483e-07
KRT10	193.124	117.615	108.209	141.071	161.62	368.533	445.562	576.974	583.64	633.169	609.975	669.437	385.803	-1.56709	0.256862	1.18429e-07
PLCXD2	174.905	159.778	180.986	231.28	325.045	213.732	98.5668	106.885	71.3873	110.198	123.248	67.8692	145.375	1.19439	0.19601	1.22389e-07
ADAM19	0.910962	19.9723	55.5407	17.274	34.3103	88.835	1.00578	2.07545	0	0	0	0	15.7089	6.50569	1.07069	1.32944e-07
RIN3	216.809	135.368	94.8023	172.74	145.367	133.692	320.845	270.846	302.914	417.443	307.076	242.684	256.253	-1.16502	0.191787	1.33435e-07
GATA2	0	76.5604	135.021	69.0961	7.22322	12.3138	0	0	0	0.933878	0	0	21.58	7.33414	1.2161	1.67556e-07
SLC2A13	164.884	588.073	367.718	661.212	520.975	372.052	126.729	188.866	143.739	102.727	167.116	157.333	278.454	1.54345	0.255869	1.67556e-07
GAMT	260.535	305.132	248.018	88.2895	159.814	225.166	484.788	520.937	491.029	504.294	456.437	776.383	416.061	-1.40378	0.232761	1.67556e-07
LNCAROD	7.28769	92.0944	174.283	118.999	125.503	304.326	9.05206	15.5658	25.082	8.4049	22.9785	6.16993	66.5418	3.3319	0.552696	1.69078e-07
TRPA1	138.466	3162.28	0	1999.95	712.39	29.9049	1.00578	0	2.89408	5.60327	6.26686	2.05664	434.892	7.46741	1.24253	1.85229e-07
VIM	21.8631	6107.08	7.66079	2380.94	1344.42	36.0617	17.0983	23.8676	12.541	30.818	39.6901	34.9629	720.75	6.09957	1.01548	1.87726e-07
ZNF579	197.679	108.738	135.979	94.0475	105.64	197.02	299.724	262.544	340.537	318.452	266.342	423.668	245.718	-1.21568	0.202419	1.87726e-07
DCN	0	1793.07	0	1099.78	1069.94	51.8937	1.00578	0	1.92939	0	0	1.02832	287.202	9.76838	1.63057	2.03497e-07
PRKAR2B	9.10962	295.146	7.66079	146.829	98.4164	13.1933	2.01157	0	3.85877	4.66939	4.17791	5.14161	42.1582	5.24698	0.883476	2.74665e-07
NUDT8	152.131	124.272	114.912	106.523	122.795	259.469	354.036	325.845	374.301	282.965	337.366	307.468	279.03	-1.36532	0.230026	2.79016e-07
COL1A1	333.412	10033.9	153.216	6571.81	4785.39	369.413	103.596	134.904	174.61	74.7102	78.3358	93.5772	1674.39	4.63458	0.781446	2.82446e-07
RFTN1	19.1302	259.64	23.94	127.636	73.1351	27.2662	7.04049	18.679	5.78816	3.73551	8.35582	2.05664	42.0906	3.59597	0.606435	2.82747e-07
CTSD	3809.64	2689.6	2610.41	2184.21	2613.9	1912.15	5197.89	5378.52	4060.4	5721.87	6133.17	8688.29	5241.96	-1.44843	0.244814	3.03095e-07
CLDN11	8.19866	411.651	3.83039	155.466	124.601	7.03644	4.02314	4.15089	1.92939	5.60327	7.31134	6.16993	53.2538	4.76831	0.807597	3.21068e-07
ZYX	2974.29	2861.58	2296.32	2928.91	2680.72	2546.31	5815.44	5399.27	9689.38	5201.7	5195.23	3727.67	4358.3	-1.04239	0.176932	3.41627e-07
RPP25	337.056	333.981	304.516	408.819	465.898	394.92	875.032	860.273	1093	647.177	597.441	497.708	643.505	-1.17572	0.200534	3.95361e-07
IGFBP7	0	662.414	5.74559	461.601	406.306	25.5071	1.00578	1.03772	8.68224	0.933878	2.08895	1.02832	112.926	6.74732	1.15492	4.38843e-07
LINC01978	61.0344	32.1776	29.6856	22.0724	34.3103	24.6275	97.5611	116.225	76.2108	61.6359	83.5582	112.087	67.2156	-1.43715	0.247068	5.05933e-07
ALOXE3	3.64385	11.0957	13.4064	8.63702	7.22322	12.3138	26.1504	40.4712	22.188	69.107	80.4248	45.2461	29.307	-2.24123	0.385402	5.08018e-07
TCF4	5.46577	163.107	16.2792	153.547	64.1061	5.27733	2.01157	0	0.964694	1.86776	4.17791	5.14161	30.139	5.25654	0.90461	5.19202e-07
SCAND1	849.016	608.045	709.58	562.366	623.003	801.274	1320.59	1138.38	1120.97	1350.39	1242.93	1048.89	1096.64	-1.01566	0.175418	5.82411e-07
LAMA4	32.7946	1834.12	69.9047	922.241	984.164	144.247	13.0752	35.2826	11.5763	3.73551	37.6012	26.7364	300.636	4.58776	0.793423	6.06718e-07
AC105046.1	145.754	208.599	53.6255	79.6525	109.251	168.874	9.05206	19.7167	11.5763	10.2727	19.8451	8.22657	66.9928	2.57305	0.445105	6.09108e-07
NOG	81.0756	195.285	14.364	14.395	9.02903	14.0729	3.01735	3.11317	1.92939	0	3.13343	3.08496	24.9496	4.39018	0.759691	6.12903e-07
VCAN	0	1390.29	3.83039	616.107	416.238	8.79554	1.00578	2.07545	0	0.933878	2.08895	0	174.383	9.05315	1.56681	6.13038e-07
DDR2	17.3083	1000.83	16.2792	280.223	166.134	21.1093	10.0578	16.6036	10.6116	9.33878	9.4003	5.14161	112.201	4.85926	0.841658	6.24135e-07
CA9	1020.28	583.634	1581.95	661.212	524.587	1351.88	2863.47	3968.25	3252.95	3670.14	3352.77	1780.02	3670.11	-2.58075	0.448393	6.90641e-07
INAFM1	44.6371	37.7254	48.8375	74.8541	69.5235	152.163	177.018	206.507	217.056	200.784	176.517	188.183	154.241	-1.5984	0.278321	7.30076e-07
PGP	352.542	434.952	519.018	624.744	494.791	781.044	1150.62	1192.34	1286.9	1164.55	977.631	817.515	855.529	-1.0362	0.180476	7.30549e-07
RN7SL1	111.137	209.709	123.53	168.902	93.9019	164.477	849.888	763.764	1265.68	497.757	702.933	1244.27	469.643	-2.29558	0.399833	7.30549e-07
AC009779.3	71.055	33.2871	42.1343	27.8304	43.3393	37.8208	132.763	116.225	114.799	76.578	148.316	114.144	80.2913	-1.34741	0.235615	8.19826e-07
P2RY1	244.138	333.981	412.725	477.915	416.238	422.186	165.954	168.111	156.28	155.958	274.698	205.664	263.98	1.14815	0.200982	8.4537e-07
HES4	199.501	85.437	94.8023	120.918	136.338	204.936	329.897	241.79	437.971	529.509	282.009	337.289	276.394	-1.43004	0.250384	8.4816e-07
PDE1C	0.910962	49.9307	4.78799	47.9834	34.3103	4.39777	0	0	0	0	0	0	10.1658	6.97778	1.22643	9.55894e-07
EREG	295.152	1119.56	1909.45	1490.37	1921.38	4132.15	254.463	297.827	485.241	269.891	549.395	159.39	986.933	2.29699	0.405205	1.05149e-06
AXL	9.10962	1821.92	39.2615	1105.54	449.646	47.4959	17.0983	8.30179	12.541	11.2065	16.7116	11.3115	258.626	4.97186	0.877657	1.07035e-06
SFTA2	79.2537	83.2178	153.216	87.3298	165.231	102.028	235.353	227.261	204.515	205.453	284.098	214.919	191.497	-1.16753	0.20644	1.12569e-06
IGFBP5	0	412.761	0.957599	1102.66	2744.82	50.1346	0	0	0	0	0	1.02832	308.026	11.5395	2.04082	1.12642e-06
ATP7A	293.33	383.912	307.389	406.899	373.802	240.998	149.862	177.451	192.939	136.346	171.294	241.656	237.061	1.02608	0.181865	1.19735e-06
ITPRIP	283.309	623.579	205.884	387.706	340.394	240.118	158.914	125.565	96.4694	162.495	139.96	112.087	228.072	1.31809	0.234491	1.33537e-06
MT1L	47.37	187.518	47.8799	174.66	184.192	65.087	15.0868	20.7545	32.7996	45.76	18.8006	25.708	65.1236	2.19752	0.391041	1.34046e-06
MEIS1	4.55481	251.873	10.5336	68.1365	46.048	6.15688	1.00578	3.11317	0.964694	3.73551	0	1.02832	28.7144	5.14893	0.916679	1.35621e-06
FAM98B	714.194	1084.05	1418.2	1273.48	1310.11	1394.09	519.99	555.182	517.076	438.923	502.394	575.86	849.936	1.02799	0.183241	1.40577e-06
ALDOA	792.537	1052.98	618.609	694.8	597.722	688.691	1344.73	1933.28	1437.39	1480.2	1774.57	1033.46	1371.64	-1.31615	0.234685	1.41497e-06
EMB	4.55481	133.149	875.245	2.87901	263.648	186.466	0	0	0	0	0	0	104.988	8.91742	1.59221	1.46284e-06
ZEB1	4.55481	256.311	7.66079	163.144	71.3293	7.03644	8.04627	2.07545	2.89408	2.80163	2.08895	4.11329	38.732	4.40531	0.786694	1.46284e-06
APOA1	9.10962	7.767	4.78799	1.91934	3.61161	4.39777	48.2776	29.0562	19.2939	35.4874	38.6457	134.71	28.2909	-3.11909	0.558054	1.54073e-06
PARP8	47.37	79.8891	123.53	20.153	166.134	91.4737	14.081	16.6036	15.4351	32.6857	3.13343	8.22657	45.7198	2.65401	0.475296	1.55588e-06
SYT8	101.117	54.369	108.209	33.5884	73.1351	65.087	183.053	205.469	162.069	198.916	161.894	159.39	158.63	-1.61821	0.289782	1.55588e-06
DRAIC	85.6304	64.3551	45.0071	30.7094	16.2523	73.8826	8.04627	5.18862	18.3292	11.2065	5.22239	7.19825	28.4959	2.33906	0.41963	1.62257e-06
FIBCD1	265.09	190.846	223.12	169.861	141.756	221.648	441.539	875.838	769.826	368.882	340.5	323.921	428.809	-1.56744	0.281523	1.67668e-06
TMEM238	19.1302	7.767	13.4064	23.032	10.8348	94.1123	167.966	185.752	292.302	508.963	107.581	361.969	140.838	-3.00292	0.539936	1.72316e-06
IGFBP3	987.483	305.132	1562.8	371.392	900.194	379.968	3055.57	2981.38	2095.31	2076.01	2694.75	2348.69	1820.12	-1.80326	0.324828	1.80602e-06
LSR	5232.56	4332.88	4447.09	3837.71	4015.21	3541.09	7614.79	6991.14	6360.23	6513.8	7273.74	8144.31	6679.9	-1.00764	0.182138	1.98498e-06
TOR4A	1790.95	1341.47	1914.24	2175.57	3351.58	2441.64	3886.35	4478.81	4126.96	3633.72	3982.59	4753.93	3472.61	-1.03649	0.187828	2.13329e-06
TTBK2	249.604	179.751	133.106	169.861	144.464	139.849	84.4859	73.6783	84.893	100.859	100.27	96.6622	120.212	1.02268	0.185636	2.24071e-06
GGT5	3.64385	728.988	0	177.539	164.328	16.7115	0	0	0.964694	0	0	1.02832	78.086	9.19648	1.66985	2.25394e-06
CCN4	0.910962	96.5327	2.8728	116.12	471.315	20.2298	1.00578	4.15089	0	0.933878	3.13343	1.02832	51.3718	6.39339	1.16268	2.34829e-06
LEPR	49.1919	132.039	116.827	93.0878	107.445	104.667	36.2082	34.2449	46.3053	28.9502	45.957	44.2178	63.4226	1.49861	0.273006	2.45743e-06
TFF3	20060.3	4586.97	5143.26	4762.83	3575.5	4141.82	22968.1	22908.8	14242.7	25059.7	30896.7	39252.1	18650.6	-1.95708	0.356945	2.51623e-06
TMTC1	3.64385	2147.02	0	1175.59	463.189	14.9524	0	0	1.92939	0	2.08895	0	272.03	10.2786	1.87537	2.53593e-06
FNDC10	224.097	163.107	161.834	114.201	167.037	223.407	418.406	294.713	361.76	316.585	255.897	396.932	300.53	-1.16516	0.212728	2.56091e-06
CACNB2	162.151	169.764	108.209	113.241	55.0771	118.74	38.2198	39.4335	45.3406	39.2229	49.0904	50.3877	79.1459	1.35047	0.246884	2.64861e-06
EFEMP1	0	1114.01	0.957599	314.771	262.745	12.3138	1.00578	0	0	1.86776	2.08895	1.02832	122.407	7.98518	1.46786	3.08279e-06
IL11	4.55481	27.7393	4.78799	523.979	1020.28	2.63866	3.01735	2.07545	6.75286	2.80163	9.4003	2.05664	115.37	6.0783	1.11825	3.12765e-06
CNTNAP1	74.6989	290.708	64.1591	135.313	100.222	91.4737	18.1041	10.3772	39.5524	17.7437	11.4893	10.2832	67.7558	2.39577	0.441595	3.29058e-06
NR2F1	2.73289	596.949	2.8728	244.715	105.64	10.5547	3.01735	1.03772	0	1.86776	4.17791	3.08496	69.7607	6.60326	1.21847	3.35915e-06
PRR7	193.124	140.916	294.94	177.539	251.007	416.029	507.921	534.427	586.534	556.591	478.371	474.056	462.011	-1.34483	0.250425	4.28748e-06
CIART	13.6644	25.5201	10.5336	10.5564	18.0581	14.9524	29.1677	85.0933	81.999	48.5617	75.2024	59.6426	41.6221	-1.9842	0.369836	4.38302e-06
AGAP12P	83.8085	49.9307	62.2439	16.3144	49.6597	23.748	5.02892	11.415	6.75286	14.0082	7.31134	6.16993	25.2249	2.48542	0.463465	4.41352e-06
KLK11	1120.48	1104.02	1486.19	1450.06	1854.56	723.873	3989.95	4340.8	3113.07	1097.31	2715.64	4922.57	2696.84	-1.54041	0.288226	4.82083e-06
AC016876.1	56.4796	34.3967	36.3887	32.6287	26.1842	36.0617	59.3413	81.9801	65.5992	78.4457	88.7806	79.1807	58.7542	-1.0171	0.190416	4.88496e-06
ITGA1	248.693	1872.96	333.244	1099.78	907.417	354.46	138.798	184.715	180.398	67.2392	83.5582	87.4073	434.483	2.34255	0.438786	4.94468e-06
FENDRR	1.82192	1167.27	0	465.439	185.998	16.7115	0	0	0	0	0	0	131.318	10.3089	1.93278	5.06734e-06
LINC02593	0.910962	110.957	1.9152	71.9751	37.019	0.879554	0	1.03772	0	0.933878	0	0	16.1163	6.90871	1.29571	5.09981e-06
EDNRB	0	1013.04	0	928.959	283.512	30.7844	0	1.03772	0	0	1.04448	0	161.399	9.88397	1.85614	5.23409e-06
FERMT2	12.7535	636.894	2.8728	397.303	169.746	12.3138	7.04049	6.22634	16.3998	4.66939	4.17791	7.19825	91.4822	5.06679	0.952824	5.39269e-06
TPBGL	13.6644	13.3149	20.1096	1.91934	18.0581	7.91599	45.2603	49.8107	52.0935	49.4955	24.023	66.8409	34.9935	-2.05146	0.385803	5.39269e-06
LY6D	51.9248	29.9584	237.484	130.515	19.8639	549.722	5.02892	12.4527	0.964694	9.33878	8.35582	16.4531	80.5981	3.64612	0.686203	5.44354e-06
COL4A5	3.64385	391.679	4.78799	245.675	184.192	14.9524	0	0	0	1.86776	0	4.11329	60.7794	7.54548	1.4205	5.47659e-06
SUSD2	74.6989	839.945	20.1096	1123.77	612.168	38.7004	44.2545	26.9808	13.5057	33.6196	38.6457	23.6514	210.941	3.88901	0.732889	5.62494e-06
TWSG1	923.715	2135.92	1659.52	2172.69	1993.61	1708.97	738.246	918.385	874.977	638.772	924.363	1278.2	1252.23	1.026	0.194226	6.3369e-06
GCSAM	151.22	104.3	83.3111	72.9348	95.7077	117.86	55.3181	56.0371	56.9169	41.0906	51.1794	34.9629	73.5243	1.04673	0.198442	6.5514e-06
MMP2	13.6644	1759.78	0	507.665	341.297	32.5435	0	3.11317	6.75286	0.933878	0	0	191.121	7.41791	1.40788	6.70824e-06
MN1	19.1302	72.1221	11.4912	81.5718	24.3784	30.7844	4.02314	1.03772	6.75286	4.66939	5.22239	6.16993	20.4492	2.76669	0.525964	6.96988e-06
COL7A1	53.7467	527.046	64.1591	1289.79	997.708	145.126	44.2545	51.8862	83.9284	78.4457	83.5582	81.2374	258.679	2.91536	0.554577	7.05626e-06
C2orf27A	218.631	226.353	215.46	153.547	211.279	146.006	105.607	101.697	100.328	28.0163	39.6901	74.0391	125.505	1.4147	0.269105	7.05626e-06
CRIM1	1053.98	2524.27	1305.21	2611.26	1873.52	1252.49	774.454	872.725	822.884	775.119	1015.23	996.443	1234.83	1.08656	0.207222	7.52657e-06
SMIM24	896.386	726.769	790.019	343.561	443.325	716.837	1636.41	2104.5	1124.83	927.341	1697.28	1655.6	1415.45	-1.60602	0.306542	7.68227e-06
IFI6	961.976	123.162	383.997	267.748	315.113	136.331	3079.71	1440.36	1139.3	1020.73	1417.36	2916.32	1124.17	-2.21511	0.423032	7.7599e-06
RBMS3	0.910962	117.615	0.957599	42.2254	31.6016	2.63866	0	0	0	0	0	1.02832	14.1392	6.71729	1.2832	7.80054e-06
DIXDC1	184.925	363.939	102.463	285.981	130.018	107.306	52.3008	41.5089	57.8816	65.3715	51.1794	97.6905	118.954	1.67143	0.319435	7.87846e-06
RPL39P3	144.843	130.929	174.283	102.685	144.464	124.897	670.858	507.447	602.934	620.095	552.529	553.237	328.471	-1.78483	0.341662	8.13525e-06
ADAM12	9.10962	260.749	0	216.885	79.4555	11.4342	0	1.03772	1.92939	0	0	2.05664	41.705	6.95836	1.3331	8.3023e-06
PCDH18	0	3062.42	0.957599	1284.04	606.751	29.9049	0	0	0	0	0	0	356.005	12.1093	2.32322	8.52326e-06
AC044787.1	33.7056	25.5201	19.152	14.395	25.2813	33.4231	103.596	81.9801	90.6812	99.9249	89.8251	109.002	56.7814	-1.67123	0.320963	8.75097e-06
CDH11	14.5754	104.3	16.2792	118.039	173.357	11.4342	6.0347	0	2.89408	5.60327	1.04448	7.19825	34.1765	3.86434	0.743025	8.9944e-06
EMILIN1	18.2192	520.389	13.4064	332.045	380.122	41.3391	18.1041	14.5281	21.2233	22.4131	14.6227	13.3682	105.501	3.34462	0.64326	9.03532e-06
CLMP	9.10962	706.797	8.61839	212.087	239.269	32.5435	9.05206	23.8676	3.85877	4.66939	13.5782	2.05664	91.1735	4.5671	0.878774	9.10191e-06
NRG1	0.910962	42.1637	8.61839	140.112	74.038	2.63866	1.00578	0	1.92939	2.80163	0	0	19.587	5.9187	1.1406	9.45222e-06
MEG3	4.55481	987.518	0.957599	770.614	413.53	16.7115	9.05206	2.07545	10.6116	7.47102	9.4003	1.02832	160.093	5.94323	1.1459	9.56068e-06
BASP1	10.0206	735.646	2.8728	303.255	183.289	11.4342	3.01735	0	0.964694	8.4049	0	0	90.0084	6.92058	1.33513	9.66731e-06
HAS2	0.910962	65.4647	4.78799	63.3381	46.048	7.91599	0	0	1.92939	0	1.04448	0	13.9169	5.33347	1.03038	9.94658e-06
ATP5F1D	723.304	774.481	787.146	1002.85	836.991	1701.94	2052.81	1869.98	1792.4	1931.26	1760.99	1603.15	1631.05	-1.13017	0.218481	1.01013e-05
PAPSS2	1066.74	2463.25	1257.33	1828.17	1248.71	2263.09	533.066	725.369	565.311	645.31	999.565	1055.06	1154.55	1.16161	0.224669	1.01867e-05
TWIST2	28.2398	119.834	25.8552	61.4188	70.4264	7.03644	3.01735	6.22634	1.92939	0	5.22239	5.14161	25.2858	3.36146	0.650495	1.02732e-05
SPON2	160.329	1635.51	187.689	1295.55	1195.44	273.541	122.706	109.999	96.4694	75.6441	79.3803	159.39	418.159	2.5174	0.487181	1.02732e-05
COL15A1	2.73289	105.409	0	293.659	190.513	21.1093	0	0	0.964694	0	0	0	43.8848	8.72634	1.69159	1.06229e-05
RAI2	472.789	225.243	163.749	217.845	143.562	57.171	606.488	801.122	476.559	496.823	628.775	679.72	523.929	-1.82645	0.354348	1.08218e-05
CCK	15.4864	21.0819	88.0991	59.4994	100.222	146.886	434.499	436.881	453.406	182.106	242.319	143.965	232.245	-2.29243	0.445385	1.11864e-05
PRR22	38.2604	34.3967	40.2191	32.6287	56.8829	47.4959	114.659	81.9801	60.7757	114.867	108.626	55.5294	71.5101	-1.1695	0.227301	1.12735e-05
SH3GL2	34.6166	407.213	135.979	13.4354	11.7377	247.155	25.1446	15.5658	13.5057	20.5453	5.22239	10.2832	68.3682	3.40116	0.662003	1.16735e-05
S1PR3	0	856.589	0.957599	243.756	154.396	6.15688	0	0	0.964694	0.933878	1.04448	4.11329	90.7232	7.67312	1.49733	1.23643e-05
ZNF888	249.604	159.778	351.439	209.208	179.678	138.09	47.2719	45.6598	65.5992	35.4874	63.7131	53.4727	125.062	1.89508	0.369853	1.23778e-05
MPDZ	2.73289	159.778	0.957599	112.281	47.8539	2.63866	3.01735	2.07545	0.964694	0.933878	0	0	24.0106	5.4396	1.06495	1.33772e-05
FKBP10	127.535	2007.21	40.2191	1477.89	1060.01	43.9777	28.162	63.3011	39.5524	14.942	53.2684	77.1241	367.51	4.02949	0.789055	1.34062e-05
MFAP4	15.4864	158.669	3.83039	61.4188	37.019	13.1933	4.02314	7.26406	6.75286	0.933878	4.17791	3.08496	22.8903	3.64611	0.71401	1.34062e-05
FOXC1	109.315	100.971	179.071	98.8459	130.921	70.3644	183.053	218.96	334.749	214.792	202.629	459.66	209.885	-1.29086	0.253215	1.3954e-05
TCN2	157.596	56.5881	56.4983	39.3464	67.7177	28.1457	165.954	210.658	168.821	162.495	150.405	346.544	159.751	-1.75699	0.34485	1.40827e-05
ATP8B2	30.0617	230.791	21.0672	118.039	60.4945	20.2298	5.02892	9.33951	18.3292	20.5453	8.35582	6.16993	40.4238	2.90121	0.569568	1.41193e-05
JAM3	53.7467	365.049	83.3111	228.401	172.454	62.4484	47.2719	38.3958	44.3759	54.1649	31.3343	24.6797	91.8553	2.00336	0.393477	1.42442e-05
WNT16	1.82192	89.8753	6.70319	115.16	26.1842	7.91599	1.00578	4.15089	1.92939	0	0	0	18.3695	5.13792	1.00996	1.45275e-05
JUND	4207.73	3133.43	3254.88	2393.41	2752.05	4266.72	5839.58	6926.8	6085.29	6249.51	5708.07	5293.8	5808.47	-1.20046	0.236019	1.45693e-05
AASS	34.6166	116.505	36.3887	79.6525	58.6887	10.5547	4.02314	11.415	4.82347	11.2065	12.5337	15.4248	29.9905	2.42236	0.476667	1.48411e-05
ADAMTS2	0	1155.06	0	757.178	342.2	22.8684	0	0	0.964694	1.86776	0	0	162.954	9.56429	1.88374	1.50954e-05
POGLUT3	256.891	852.151	359.099	455.843	382.831	495.189	142.821	98.5837	272.044	256.816	192.184	147.05	302.869	1.37593	0.27114	1.52749e-05
SLC4A7	410.844	522.608	463.478	584.438	596.819	408.993	238.371	333.109	270.114	187.709	294.543	246.797	343.556	1.12722	0.222169	1.53131e-05
UGT1A1	33.7056	128.71	63.2015	101.725	63.2032	26.3866	6.0347	10.3772	9.64694	1.86776	3.13343	4.11329	35.6401	2.76101	0.544339	1.53615e-05
PCDH9	2.73289	33.2871	1.9152	33.5884	28.8929	2.63866	0	1.03772	0.964694	0	0	0	7.50411	5.79001	1.14241	1.5613e-05
CHST4	3.64385	13.3149	6.70319	1.91934	35.2132	26.3866	41.2371	171.224	50.1641	163.429	363.478	109.002	94.9206	-3.4148	0.675459	1.63162e-05
PI15	6.37673	95.4231	0	259.111	502.014	20.2298	0	0	0	0	0	0	63.2557	8.89152	1.75967	1.64649e-05
SYDE1	10.9315	370.597	17.2368	248.554	139.047	21.9889	11.0636	17.6413	21.2233	6.53715	5.22239	17.4815	65.4575	3.31886	0.657909	1.70852e-05
KCNK15	99.2948	45.4924	22.9824	29.7497	49.6597	31.664	162.937	120.376	91.6459	95.2555	138.916	203.608	98.2186	-1.55805	0.309062	1.73142e-05
ATOH8	65.5893	714.564	6.70319	329.166	96.6106	7.03644	3.01735	10.3772	8.68224	26.1486	6.26686	9.25489	92.5398	4.41693	0.879922	1.92447e-05
MT2A	1882.05	6122.61	2595.09	5641.89	4426.93	2790.83	1663.57	1295.08	2214.94	2000.37	1367.22	1889.03	2606.45	1.26311	0.251658	1.92535e-05
ADH1B	1.82192	1613.32	0	65.2575	151.688	16.7115	0	0	0	0	3.13343	1.02832	132.441	8.86072	1.76662	1.95325e-05
LAMA2	0	459.362	1.9152	613.228	277.191	30.7844	6.0347	2.07545	0.964694	1.86776	7.31134	8.22657	100.848	5.96892	1.19077	1.97011e-05
VASN	10.9315	471.568	17.2368	342.602	176.066	20.2298	22.1272	22.8299	13.5057	16.8098	11.4893	14.3965	84.2399	3.29807	0.65843	1.99934e-05
MFSD6L	149.398	86.5466	83.3111	67.1768	69.5235	104.667	159.92	159.809	176.539	184.908	165.027	274.562	147.165	-1.00337	0.200816	2.10653e-05
SLC16A14	259.624	502.636	335.159	345.481	422.559	459.127	171.989	163.96	233.456	183.04	115.937	133.682	273.18	1.04651	0.210117	2.26724e-05
CST3	7430.72	3054.65	5786.77	4063.24	4112.72	4977.4	10252	8784.33	7957.76	7655.93	8744.37	13557.4	8848.24	-1.26739	0.255359	2.45471e-05
GYPC	1.82192	78.7796	0	45.1044	44.2422	1.75911	0	0	0	0	0	0	12.2648	7.24903	1.46266	2.53689e-05
COLEC10	0	1877.39	0	792.686	295.249	8.79554	2.01157	0	0.964694	1.86776	0	0	213.286	8.39564	1.69593	2.60435e-05
LINC02323	10.0206	14.4244	38.3039	23.9917	38.8248	9.6751	72.4165	44.6221	111.904	77.5119	90.8695	38.0479	59.0825	-1.93824	0.391594	2.61042e-05
EBF3	2.73289	139.806	1.9152	18.2337	30.6987	5.27733	0	0	0	0	0	3.08496	14.4106	6.3762	1.28935	2.65823e-05
FOXN3	711.461	426.075	362.93	376.19	298.861	251.553	114.659	156.696	125.41	135.412	136.827	229.316	269.494	1.26715	0.256218	2.65823e-05
MEIS2	20.0412	144.244	30.6432	69.0961	55.98	14.9524	9.05206	3.11317	0	6.53715	0	14.3965	27.0005	3.37472	0.682829	2.68856e-05
SYT1	0.910962	51.0403	48.8375	0.959669	25.2813	14.0729	0	0	0	0	1.04448	0	10.3266	5.88324	1.19265	2.8032e-05
FBLN5	18.2192	1207.21	12.4488	634.341	231.143	21.1093	13.0752	9.33951	8.68224	28.0163	32.3788	25.708	162.045	4.29542	0.870863	2.80529e-05
A2M	0.910962	978.642	0	333.005	643.77	70.3644	0	0	0	0	0	0	145.162	8.95315	1.81725	2.87541e-05
NOVA1	1.82192	37.7254	3.83039	25.9111	15.3493	2.63866	1.00578	0	0	0.933878	0	0	6.3726	5.548	1.12639	2.88833e-05
CNFN	74.6989	34.3967	56.4983	16.3144	25.2813	45.7368	99.5726	85.0933	113.834	110.198	95.0474	113.115	83.1731	-1.43135	0.291127	2.99259e-05
COL4A1	35.5275	3065.75	4.78799	3619.87	3323.59	181.188	57.3297	39.4335	26.0467	98.0572	22.9785	53.4727	752.765	5.46817	1.11246	3.0045e-05
FST	1.82192	90.9848	13.4064	52.7818	63.2032	286.735	5.02892	10.3772	6.75286	0	13.5782	2.05664	39.6588	3.87574	0.788681	3.01677e-05
TRPC6	0.910962	479.335	5.74559	97.8862	59.5916	1.75911	0	2.07545	4.82347	0.933878	1.04448	1.02832	46.7953	6.42865	1.30892	3.054e-05
FAT4	1.82192	357.282	1.9152	84.4508	62.3003	0.879554	0	0	0	0	0	2.05664	36.5484	7.73429	1.5752	3.06968e-05
RPL5P34	90.1852	87.6561	57.4559	30.7094	44.2422	50.1346	132.763	124.527	108.046	137.28	139.96	113.115	102.256	-1.15806	0.236289	3.17561e-05
RASSF8	9.10962	207.49	9.57599	189.055	82.1642	2.63866	2.01157	5.18862	5.78816	7.47102	6.26686	12.3399	39.2523	3.75335	0.766206	3.20868e-05
NNMT	0.910962	1220.53	0	584.438	328.657	13.1933	0	0	0	0	0	0	153.409	10.8948	2.22881	3.34409e-05
FZD4	102.028	306.242	94.8023	181.377	102.028	94.1123	37.214	54.9993	29.9055	65.3715	38.6457	73.0108	91.4438	1.5536	0.317936	3.36573e-05
ANTKMT	163.062	175.312	203.968	253.352	267.259	516.298	546.141	506.409	478.488	688.268	567.151	565.577	448.263	-1.15635	0.236678	3.36588e-05
RIPOR3	4.55481	157.559	1.9152	232.24	74.9409	7.03644	9.05206	0	4.82347	4.66939	4.17791	1.02832	35.9957	4.62334	0.946943	3.41086e-05
TRIM46	20.0412	21.0819	21.0672	31.6691	106.543	80.919	11.0636	8.30179	15.4351	12.1404	8.35582	9.25489	25.3987	2.33322	0.478669	3.52917e-05
SLC7A6	433.618	447.157	310.262	428.012	372.899	359.738	236.359	176.413	242.138	234.403	189.05	182.013	271.547	1.1109	0.22834	3.65932e-05
COL8A1	0	2568.66	0	1072.91	501.111	38.7004	0	0	0	0	0	0	298.739	11.4953	2.3631	3.66365e-05
MAP3K8	343.433	183.079	187.689	159.305	345.812	283.217	112.648	96.5083	129.269	97.1233	106.537	91.5206	175.155	1.07916	0.222116	3.74805e-05
AL157786.1	35.5275	38.835	50.7527	63.3381	112.863	77.4008	17.0983	25.9431	36.6584	11.2065	12.5337	22.6231	37.807	1.74427	0.359409	3.81491e-05
FSTL1	67.4112	7647.17	46.9223	4142.89	1947.56	226.045	94.5437	20.7545	87.7871	160.627	213.073	188.183	1066.76	4.4534	0.919115	3.93536e-05
HOXD8	1.82192	41.0541	11.4912	25.9111	23.4755	4.39777	1.00578	2.07545	0.964694	0	0	1.02832	8.26083	4.30399	0.888635	3.95684e-05
ADGRA2	6.37673	306.242	0.957599	97.8862	80.3584	11.4342	2.01157	5.18862	6.75286	0.933878	5.22239	2.05664	38.7434	4.10734	0.84871	4.01256e-05
HACD4	10.9315	198.613	13.4064	56.6204	27.0871	19.3502	9.05206	7.26406	2.89408	5.60327	6.26686	5.14161	27.0529	3.03748	0.627566	4.01256e-05
HSD17B2	609.433	512.622	1140.5	477.915	568.829	402.836	1616.3	1931.2	938.647	816.209	1688.92	1859.21	1533.8	-1.84335	0.381707	4.20997e-05
BLNK	665.002	360.611	518.061	377.15	348.521	267.385	779.483	921.498	1212.62	664.921	813.648	897.725	664.871	-1.00157	0.207441	4.22334e-05
LAYN	7.28769	946.464	5.74559	313.812	97.5135	15.832	22.1272	12.4527	4.82347	7.47102	9.4003	1.02832	103.868	4.77368	0.989908	4.33426e-05
COL6A1	324.302	5391.41	765.121	3236	5407.49	1701.94	723.159	464.9	901.024	562.195	536.861	607.738	1558.31	2.16861	0.450791	4.54621e-05
AMPH	1.82192	110.957	0	35.5077	23.4755	1.75911	0	1.03772	0	0.933878	0	0	12.5352	6.54186	1.36156	4.65934e-05
THY1	0	1809.71	0	730.308	743.089	29.9049	1.00578	0	0	0	0	0	236.716	11.1595	2.32535	4.75841e-05
HDGFL3	0.910962	136.477	35.4311	68.1365	90.2903	11.4342	1.00578	1.03772	3.85877	6.53715	9.4003	6.16993	27.1196	3.61876	0.75439	4.79255e-05
H19	1.82192	1.10957	0	1.91934	0	0.879554	3.01735	0	0.964694	23.3469	110.715	68.8975	21.8484	-5.29983	1.10565	4.86844e-05
EML6	122.069	106.519	88.0991	102.685	62.3003	81.7986	43.2487	38.3958	56.9169	50.4294	44.9125	39.0762	62.3993	1.27061	0.265641	5.06096e-05
STEAP4	60.1235	107.628	82.3535	221.683	218.502	131.054	56.3239	38.3958	45.3406	45.76	60.5797	51.4161	83.027	1.68092	0.351572	5.09504e-05
GNB4	3.64385	220.805	7.66079	176.579	69.5235	8.79554	7.04049	5.18862	3.85877	10.2727	3.13343	10.2832	38.6507	3.57992	0.749198	5.14905e-05
TSSC2	3.64385	51.0403	0	60.4591	35.2132	0.879554	0	1.03772	0	0.933878	0	0	10.9434	6.34449	1.32915	5.26953e-05
PRDM16	27.3289	12.2053	8.61839	12.4757	5.41742	6.15688	36.2082	38.3958	20.2586	77.5119	42.8236	50.3877	36.4856	-2.18545	0.458491	5.42078e-05
C1S	11.8425	586.963	4.78799	260.07	109.251	11.4342	8.04627	3.11317	1.92939	11.2065	13.5782	6.16993	73.5433	4.85529	1.01876	5.43168e-05
NRP1	142.11	474.896	152.258	708.235	569.732	134.572	92.5321	105.848	55.9522	88.7184	108.626	163.503	214.575	1.82273	0.382727	5.51391e-05
SLC6A15	0.910962	224.133	0	210.167	132.727	6.15688	0	1.03772	0	0	0	0	41.0809	8.63062	1.81276	5.53483e-05
BGN	0.910962	129.82	0.957599	162.184	37.019	0.879554	0	0	0.964694	0	0	0	23.7668	7.83928	1.64884	5.68092e-05
SRPX	25.5069	709.016	49.7951	246.635	198.639	61.5688	25.1446	14.5281	36.6584	48.5617	22.9785	33.9346	111.35	2.68317	0.565039	5.80601e-05
TEK	0.910962	52.1498	0.957599	33.5884	70.4264	4.39777	0	0	0.964694	0.933878	0	1.02832	12.0539	5.12329	1.08033	5.94977e-05
TMEM200A	38.2604	49.9307	72.7775	65.2575	23.4755	142.488	14.081	12.4527	27.0114	13.0743	9.4003	1.02832	34.0893	2.61239	0.550838	5.94977e-05
MIR25	6.37673	7.767	14.364	13.4354	9.02903	3.51822	46.2661	37.358	19.2939	42.0245	33.4233	15.4248	21.5312	-1.77035	0.374216	6.2671e-05
SAA1	9.10962	187.518	6.70319	71.0155	34.3103	6.15688	5.02892	2.07545	0	4.66939	1.04448	0	24.1134	4.19153	0.886589	6.33228e-05
TMEM163	64.6783	18.8627	38.3039	108.443	116.474	32.5435	211.215	202.356	199.692	163.429	153.538	126.484	138.134	-1.61773	0.342298	6.37283e-05
GOLT1A	160.329	154.23	156.089	117.08	166.134	159.199	276.591	344.524	218.985	223.197	323.788	228.287	263.326	-1.1872	0.251302	6.42132e-05
NBPF3	278.754	1089.6	186.732	224.562	258.23	296.41	121.7	125.565	189.08	113.933	100.27	132.653	235.924	1.68257	0.356653	6.54533e-05
IL13RA2	0.910962	635.784	0	404.02	208.571	10.5547	0	0	0	0	0	0	89.9886	10.1252	2.149	6.73184e-05
ADAMTS1	22.774	4009.99	0	1040.28	620.294	44.8573	0	0	0	0	0	1.02832	410.708	9.34425	1.98775	7.03734e-05
AC007969.1	57.3906	54.369	53.6255	28.7901	46.048	62.4484	92.5321	78.867	110.94	111.131	75.2024	100.775	85.316	-1.14122	0.242752	7.03734e-05
LIFR	4.55481	380.583	9.57599	146.829	101.125	10.5547	2.01157	3.11317	4.82347	13.0743	9.4003	17.4815	50.4315	4.03819	0.859305	7.07948e-05
CTU1	93.8291	46.602	77.5655	111.322	102.931	169.754	190.093	217.922	276.867	214.792	146.227	196.409	175.189	-1.20238	0.25598	7.14512e-05
RCN3	138.466	1038.56	94.8023	738.945	598.625	158.32	71.4107	56.0371	39.5524	75.6441	36.5567	43.1895	245.378	2.46688	0.525502	7.22185e-05
NPR3	0.910962	201.942	0	257.191	49.6597	1.75911	2.01157	0	0.964694	1.86776	1.04448	2.05664	37.1872	6.21757	1.32484	7.24495e-05
DENND2A	11.8425	320.666	38.3039	111.322	94.8048	54.5324	16.0925	21.7922	23.1526	0.933878	13.5782	11.3115	53.6671	2.8129	0.599381	7.24495e-05
AL137800.1	45.5481	5.54786	66.0743	8.63702	57.7858	220.768	6.0347	3.11317	0.964694	0	3.13343	0	31.3717	3.97134	0.847254	7.40315e-05
FAM153A	6.37673	1.10957	0.957599	0	0	0	15.0868	21.7922	6.75286	9.33878	15.6672	39.0762	10.5167	-3.61544	0.771518	7.43348e-05
PDLIM3	3.64385	52.1498	1.9152	22.0724	83.0671	12.3138	0	0	1.92939	1.86776	4.17791	3.08496	13.371	4.2677	0.911603	7.59085e-05
HIC1	14.5754	115.395	9.57599	111.322	60.4945	20.2298	5.02892	6.22634	18.3292	9.33878	3.13343	6.16993	28.3433	2.75961	0.590817	7.93442e-05
SLC28A2	0	29.9584	198.223	0.959669	0.902903	377.329	2.01157	1.03772	0.964694	1.86776	2.08895	3.08496	44.2429	6.06738	1.30238	8.37889e-05
AC144530.1	42.8152	25.5201	41.1767	37.4271	30.6987	32.5435	143.827	92.3574	164.963	152.222	166.072	126.484	80.3076	-1.70559	0.366516	8.53815e-05
MMP3	0	521.498	0	1194.79	782.817	14.9524	0	0	0	0	1.04448	0	179.65	10.7614	2.31311	8.57336e-05
AL138689.2	34.6166	46.602	35.4311	58.5398	41.5335	36.9413	14.081	17.6413	27.0114	18.6776	22.9785	11.3115	27.4497	1.36708	0.293932	8.61639e-05
SMARCA1	99.2948	249.654	36.3887	189.055	108.348	26.3866	10.0578	9.33951	21.2233	38.289	48.046	29.8213	63.6881	2.37023	0.509919	8.70611e-05
FOSB	11075.5	5756.46	3567.05	2214.92	4484.72	6122.58	1255.22	1067.82	960.835	1300.89	1120.72	2362.05	3385.29	1.64409	0.354013	8.83981e-05
SGIP1	0	282.941	0.957599	244.715	99.3193	5.27733	1.00578	3.11317	0.964694	2.80163	2.08895	0	46.2017	5.96291	1.28445	8.9008e-05
SPIN4	141.199	174.203	293.983	264.869	282.609	225.166	97.5611	136.979	163.033	74.7102	133.693	105.917	163.438	1.02358	0.220606	8.98386e-05
AC027117.1	74.6989	36.6159	28.728	35.5077	44.2422	58.9301	155.897	136.979	150.492	143.817	236.052	244.74	103.786	-1.65833	0.359347	9.98835e-05
MAN1A1	439.084	1469.07	31.6008	817.638	523.684	46.6164	32.1851	90.2819	31.8349	50.4294	34.4678	17.4815	270.384	3.27722	0.71075	0.000101445
TBX2	0	1233.84	0	834.912	321.433	36.9413	0	0	2.89408	0.933878	0	0	173.64	9.65865	2.10005	0.000106467
AC027117.2	14.5754	4.43829	2.8728	9.59669	8.12613	7.03644	36.2082	34.2449	41.4818	58.8343	41.7791	52.4444	23.9943	-2.21347	0.481562	0.000107321
PXMP2	29.1508	19.9723	15.3216	26.8707	16.2523	54.5324	62.3586	73.6783	63.6698	88.7184	48.046	70.9542	50.6512	-1.3354	0.290852	0.00010966
ITGB3	0	78.7796	0	92.1282	65.009	1.75911	1.00578	0	0	0	1.04448	1.02832	17.2834	6.25661	1.36353	0.000110958
SOX7	11.8425	2.21914	6.70319	0.959669	9.93193	7.03644	18.1041	32.1694	55.9522	13.0743	12.5337	44.2178	21.5464	-2.33628	0.509304	0.000111194
BDNF	4.55481	65.4647	4.78799	110.362	79.4555	6.15688	0	1.03772	3.85877	1.86776	3.13343	11.3115	21.1686	3.81943	0.834101	0.000114945
INHBA	0	209.709	0	568.124	305.181	4.39777	0	0	0.964694	0	0	1.02832	77.8146	9.19161	2.00774	0.000115302
CSGALNACT1	26.4179	135.368	116.827	125.717	127.309	175.911	38.2198	33.2071	47.27	20.5453	36.5567	44.2178	73.6222	1.54865	0.338523	0.000116825
ROR2	23.685	126.491	10.5336	47.0238	37.9219	2.63866	0	0	0.964694	7.47102	6.26686	1.02832	19.1365	4.05916	0.888715	0.000120269
GNG11	0	686.825	0	477.915	291.638	11.4342	0	0	0	1.86776	1.04448	0	105.052	9.26366	2.02934	0.000121439
PDGFC	4.55481	129.82	13.4064	94.0475	63.2032	1.75911	5.02892	3.11317	1.92939	6.53715	2.08895	9.25489	24.0835	3.7473	0.822365	0.000125303
SLC2A3	0	308.461	0	236.078	226.629	6.15688	1.00578	1.03772	0	1.86776	4.17791	0	56.4131	6.38345	1.40116	0.000125661
LFNG	2100.68	1276.01	1193.17	934.717	950.757	919.134	2162.44	2146.01	3787.39	3287.25	2021.06	3504.52	2014.23	-1.0827	0.237768	0.000126829
PCP4L1	15.4864	15.534	14.364	15.3547	7.22322	13.1933	37.214	50.8484	47.27	28.0163	37.6012	13.3682	36.2944	-1.98124	0.435588	0.000129486
BCAT1	0	228.572	0.957599	188.095	149.882	8.79554	0	0	0	0	0	0	41.3377	8.27549	1.82366	0.000134772
IKBIP	131.179	724.55	204.926	750.461	488.47	231.323	113.654	129.715	148.563	161.561	132.649	168.645	264.617	1.52306	0.335726	0.000135366
MASP1	0.910962	1092.93	0	270.627	70.4264	5.27733	0	0	0	0	0	0	102.869	10.3182	2.27871	0.000139399
ARHGDIB	31.8837	93.204	75.6503	189.055	151.688	182.947	34.1967	17.6413	42.4465	43.8923	53.2684	40.1045	74.4395	1.60393	0.355148	0.000146401
P3H2	301.528	753.399	697.132	598.833	873.107	1407.29	224.29	249.054	174.61	395.964	467.926	378.422	502.628	1.36039	0.301481	0.0001487
NID1	71.966	2215.81	21.0672	1391.52	706.973	54.5324	49.2834	29.0562	105.152	9.33878	12.5337	7.19825	343.495	4.09918	0.909636	0.000151899
EFNA5	78.3427	87.6561	132.149	81.5718	83.0671	59.8097	345.99	334.147	105.152	214.792	168.161	199.494	156.386	-1.25929	0.279546	0.000152868
ARSJ	294.241	1163.94	650.209	550.85	512.849	707.162	214.232	225.186	168.821	319.386	345.722	433.952	423.922	1.33053	0.295495	0.000153718
PPDPF	5786.43	6100.42	4673.08	4354.02	4351.09	4596.55	9683.69	9649.79	8211.47	7174.98	7132.74	7727.84	8560.28	-1.17631	0.261214	0.000153718
ST6GAL2	28.2398	436.062	1723.68	21.1127	0.902903	2004.5	11.0636	11.415	45.3406	0.933878	0	4.11329	309.516	5.56569	1.23675	0.000155094
CLEC2B	1.82192	315.118	0	281.183	152.591	2.63866	0	0	0	0	0	0	53.8109	9.38337	2.08658	0.000156834
ANKHD1	72.8769	61.0264	69.9047	77.7332	86.6787	48.3755	26.1504	39.4335	35.6937	29.8841	50.1349	35.9912	47.8605	1.13139	0.251838	0.000159757
PLPP3	238.672	1201.67	101.505	280.223	200.444	94.1123	70.4049	74.7161	82.9637	106.462	100.27	104.889	198.512	2.08932	0.465101	0.000159787
RPL13AP25	62.8564	46.602	36.3887	26.8707	37.9219	54.5324	107.619	78.867	104.187	121.404	91.914	109.002	72.2603	-1.0775	0.239938	0.000160555
MRGPRF	0.910962	102.081	1.9152	23.9917	26.1842	2.63866	1.00578	1.03772	0	2.80163	0	0	11.6813	5.13815	1.14485	0.000162045
SH3RF3	20.0412	214.147	0.957599	140.112	71.3293	5.27733	2.01157	4.15089	0.964694	14.0082	9.4003	8.22657	35.2874	3.83245	0.855106	0.000165313
DARS-AS1	17.3083	9.98614	22.9824	23.032	20.7668	32.5435	48.2776	52.9239	32.7996	52.2972	50.1349	40.1045	44.3145	-1.5402	0.343761	0.000166189
RSPO1	212.254	274.064	22.9824	2.87901	0	16.7115	1.00578	2.07545	0	0	0	3.08496	38.2184	6.83903	1.52788	0.00016866
NXPE1	206.788	270.735	60.3287	48.9431	0	72.1235	0	5.18862	6.75286	7.47102	8.35582	3.08496	51.9918	3.6725	0.820571	0.000168701
UGT1A10	146.665	105.409	60.3287	128.596	172.454	21.9889	27.1562	22.8299	13.5057	9.33878	20.8895	43.1895	60.9078	1.96407	0.43896	0.000169186
GPNMB	1.82192	112.067	0	22.0724	12.6406	0.879554	0	0	0	0.933878	1.04448	0	10.8185	6.32615	1.41581	0.000173459
DKK3	85.6304	2620.81	75.6503	2097.84	1074.45	162.718	123.711	91.3196	143.739	169.032	77.2913	84.3224	501.276	3.17861	0.712401	0.000178239
LIMCH1	252.336	666.852	205.884	419.375	270.871	272.662	60.347	150.47	118.657	145.685	77.2913	194.353	221.915	1.45053	0.325234	0.000179574
AC005256.1	33.7056	24.4106	45.9647	20.153	26.1842	40.4595	63.3644	60.1879	73.3167	62.5698	51.1794	85.3507	68.2185	-1.5828	0.355421	0.000184511
BOC	2.73289	34.3967	0	44.1448	33.4074	4.39777	0	0	0	0	0	2.05664	8.72198	5.63891	1.26702	0.00018619
SOCS2	34.6166	356.172	58.4135	251.433	148.979	78.2803	49.2834	40.4712	41.4818	39.2229	44.9125	52.4444	90.6267	1.85793	0.41758	0.000186813
TCF21	0	1015.26	0	288.86	346.715	10.5547	0	1.03772	0	0	0	0	118.745	10.1637	2.28526	0.000187337
GABBR2	4.55481	173.093	0.957599	75.8138	37.9219	0.879554	3.01735	4.15089	1.92939	2.80163	2.08895	4.11329	22.4972	4.17192	0.939135	0.000190034
HCFC1R1	417.221	523.718	439.538	399.222	412.627	456.489	733.217	743.01	725.45	631.301	603.708	757.873	699.859	-1.01714	0.22898	0.000190034
TUBB1	18.2192	22.1914	27.7704	36.4674	13.5435	25.5071	6.0347	10.3772	10.6116	6.53715	11.4893	9.25489	14.7673	1.60032	0.361084	0.00019839
MYRF-AS1	10.9315	14.4244	19.152	6.71768	15.3493	6.15688	23.133	29.0562	31.8349	26.1486	34.4678	26.7364	22.1345	-1.29363	0.29305	0.00021153
CAMK1G	2.73289	26.6297	11.4912	11.516	27.0871	23.748	3.01735	1.03772	0.964694	0	1.04448	1.02832	8.58914	3.04375	0.689904	0.000213228
EBF1	2.73289	25.5201	8.61839	13.4354	12.6406	3.51822	1.00578	1.03772	0.964694	0	0	2.05664	5.19596	3.83658	0.872133	0.000223145
CELA3B	6.37673	18.8627	22.9824	30.7094	25.2813	27.2662	2.01157	3.11317	4.82347	5.60327	6.26686	1.02832	12.1159	2.19142	0.498382	0.000224149
POU2F3	22.774	11.0957	5.74559	14.395	14.4464	18.4706	37.214	29.0562	64.6345	38.289	39.6901	34.9629	29.2253	-1.46654	0.333827	0.000226907
LINC01547	36.4385	38.835	21.0672	16.3144	35.2132	18.4706	56.3239	61.2257	52.0935	79.3796	44.9125	58.6143	45.3154	-1.08161	0.246265	0.000227707
EDNRA	0	305.132	0	217.845	83.97	7.03644	0	1.03772	0	0	1.04448	0	44.0047	8.36682	1.90831	0.000234459
CCBE1	3.64385	381.693	0	56.6204	28.8929	0.879554	0	0	0	0	0	0	33.7643	8.34701	1.90414	0.000235048
CD248	0	623.579	0	314.771	246.492	12.3138	0	0	0	0	1.04448	0	85.5858	9.69094	2.21377	0.000240792
AC010207.1	4.55481	16.6436	20.1096	12.4757	19.8639	19.3502	0	2.07545	2.89408	1.86776	6.26686	1.02832	8.27627	2.45404	0.561983	0.000251556
ADAT3	87.4523	72.1221	90.9719	85.4105	95.7077	109.944	141.816	195.092	129.269	155.024	167.116	116.2	142.345	-1.0052	0.230273	0.000252696
TBX18	1.82192	49.9307	0.957599	53.7414	9.93193	0	0	0	0.964694	0	0	0	8.38202	6.32656	1.44963	0.000253165
ADRA2A	5937.65	1464.63	2208.22	1443.34	2493.82	1557.69	6443.05	6936.14	9235.01	5208.24	4341.89	7487.21	4731.3	-1.34411	0.308089	0.000254417
PRAC2	1.82192	48.8211	122.573	0	0	99.3897	3.01735	1.03772	0.964694	0	0	0	19.917	5.8757	1.34707	0.000255153
LRRC32	5.46577	53.2594	0.957599	9.59669	26.1842	6.15688	2.01157	0	0	0	0	0	7.54108	5.0502	1.15909	0.000259241
OLFML1	1.82192	108.738	0	54.7011	14.4464	0.879554	1.00578	0	0	0.933878	2.08895	0	13.3429	5.28413	1.21529	0.000267378
FAP	2.73289	73.2317	0	25.9111	22.5726	2.63866	0	1.03772	0	0	0	0	9.29054	5.73131	1.31867	0.000268624
KRT6B	573.906	523.718	1077.3	1153.52	1444.64	1181.24	2238.88	1637.53	3010.81	3149.97	1694.14	1147.61	1730.87	-1.20295	0.276837	0.000268952
BNC2	0	98.7518	2.8728	16.3144	31.6016	0.879554	1.00578	1.03772	0	0	1.04448	1.02832	11.125	5.26174	1.21205	0.000273331
FN1	50.1029	14760.6	120.657	8454.68	8525.21	459.127	29.1677	23.8676	21.2233	48.5617	133.693	912.121	2397.88	5.16868	1.19202	0.000278533
NBEAL1	609.433	559.224	356.227	593.075	510.14	329.833	245.411	263.582	240.209	240.007	300.81	311.581	340.956	1.11861	0.258024	0.000279186
SLC16A6	1.82192	88.7657	1.9152	329.166	180.581	0	0	1.03772	0	3.73551	0	1.02832	43.4322	7.09206	1.64065	0.000292334
RN7SL5P	1.82192	2.21914	3.83039	0	0	4.39777	31.1793	37.358	19.2939	8.4049	42.8236	70.9542	16.1722	-3.70886	0.857998	0.000292334
NR4A3	103.85	37.7254	24.8976	23.9917	111.057	51.8937	3.01735	13.4904	2.89408	16.8098	27.1564	16.4531	31.5868	2.4089	0.557785	0.000296348
CASP1	39.1714	180.86	1.9152	105.564	41.5335	7.03644	8.04627	16.6036	5.78816	5.60327	7.31134	9.25489	31.5567	2.93112	0.679042	0.000297969
RPL24P8	30.9727	29.9584	21.0672	17.274	19.8639	26.3866	59.3413	44.6221	48.2347	57.9004	60.5797	56.5577	38.6226	-1.02987	0.238589	0.000297969
NEGR1	2.73289	238.558	1.9152	97.8862	49.6597	0	0	0	1.92939	0	1.04448	2.05664	28.2702	6.68628	1.54936	0.000298964
GATA2-AS1	0	105.409	152.258	13.4354	2.70871	16.7115	0	1.03772	0	4.66939	0	0	21.4192	5.38308	1.24746	0.000299041
WIPF1	0	82.1083	0	55.6608	32.5045	0.879554	0	0	0.964694	0	0	0	12.3808	6.52297	1.51216	0.000300129
TSHZ3	0	53.2594	0.957599	24.9514	15.3493	2.63866	0	0	0	0	0	0	6.93974	6.42616	1.49536	0.000319161
TECRP1	7.28769	12.2053	4.78799	5.75801	2.70871	5.27733	14.081	18.679	15.4351	25.2147	13.5782	18.5098	13.7882	-1.6318	0.379978	0.000322056
CARD16	12.7535	140.916	0	96.9265	50.5626	0	1.00578	1.03772	2.89408	1.86776	0	5.14161	22.5728	4.74427	1.1062	0.000329289
F2R	241.405	643.551	120.657	261.99	295.249	345.665	57.3297	35.2826	109.975	40.1568	49.0904	53.4727	186.852	1.84819	0.431073	0.000330254
PDF	52.8358	42.1637	62.2439	127.636	102.931	244.516	289.666	314.43	333.784	330.593	288.276	204.636	205.173	-1.40795	0.328377	0.000330254
DIRAS2	1.82192	0	0	0	0.902903	0	13.0752	13.4904	4.82347	4.66939	4.17791	15.4248	5.54064	-4.30662	1.00642	0.000340177
TMEM47	3.64385	413.87	4.78799	256.232	213.085	12.3138	2.01157	11.415	1.92939	3.73551	0	22.6231	68.4306	4.47721	1.04723	0.000345408
WWC2	271.467	748.961	599.457	1106.5	832.476	726.512	353.03	404.712	254.679	320.32	368.701	437.037	500.624	1.06929	0.250518	0.000354085
RGS5	11.8425	775.59	24.8976	286.941	881.233	36.9413	37.214	44.6221	50.1641	16.8098	12.5337	19.5381	162.018	3.42241	0.802566	0.000358971
TPGS1	61.0344	41.0541	35.4311	43.1851	28.8929	43.9777	65.376	65.3766	82.9637	115.801	77.2913	68.8975	70.8892	-1.12854	0.264722	0.00036059
MAF	19.1302	136.477	21.0672	47.0238	36.1161	14.9524	10.0578	6.22634	0.964694	7.47102	3.13343	21.5947	23.5397	2.73606	0.641937	0.000361665
HGF	0	2305.69	0	1059.47	789.137	24.6275	0	0	0	0	0	0	298.495	11.8551	2.78493	0.000368035
SLC8A1	8.19866	161.997	0	91.1685	20.7668	1.75911	0	0	0	0	0	0	20.2779	7.97498	1.88027	0.000391911
MME	0	186.408	0.957599	182.337	87.5816	3.51822	3.01735	0	0	0.933878	0	0	33.3355	6.68732	1.57771	0.000395949
RPS28	2841.29	2150.35	2713.83	2440.44	2952.49	2653.62	3247.68	2790.44	2607.57	7502.78	6688.83	6941.17	4498.87	-1.16915	0.276077	0.000402231
LCN12	30.9727	9.98614	20.1096	13.4354	25.2813	13.1933	34.1967	34.2449	29.9055	45.76	54.3128	53.4727	33.3262	-1.22048	0.288245	0.000402652
SNORD104	16.3973	12.2053	27.7704	24.9514	31.6016	38.7004	94.5437	85.0933	51.1288	81.2474	98.1809	51.4161	48.9171	-1.39427	0.329275	0.000402652
TLR4	166.706	244.106	170.453	620.906	319.628	231.323	142.821	98.5837	83.9284	53.231	36.5567	11.3115	168.82	1.93856	0.459125	0.00042313
IFFO1	16.3973	122.053	11.4912	105.564	55.98	13.1933	20.1157	6.22634	8.68224	12.1404	5.22239	8.22657	29.0462	2.39999	0.569271	0.00043217
RFLNA	427.241	242.996	404.107	784.049	528.198	203.177	971.587	881.027	1209.73	805.003	834.538	638.588	789.494	-1.29327	0.307022	0.00043867
CMAHP	4.55481	37.7254	2.8728	19.1934	18.961	6.15688	2.01157	0	2.89408	1.86776	1.04448	0	7.24354	3.29652	0.782768	0.000440054
GREM1	6.37673	670.181	144.597	181.377	360.258	43.9777	15.0868	12.4527	54.9875	6.53715	3.13343	0	109.843	3.83847	0.911904	0.000443208
C6orf223	818.044	1234.95	1672.92	1036.44	968.815	1315.81	1855.67	2634.78	2636.51	1925.66	2050.31	1518.83	2452.82	-1.53833	0.365887	0.000450176
AL670729.3	13.6644	13.3149	11.4912	14.395	15.3493	15.832	34.1967	30.094	23.1526	39.2229	50.1349	26.7364	25.7101	-1.30191	0.310015	0.000459034
ZNF816	102.028	89.8753	126.403	116.12	56.8829	60.6893	46.2661	28.0185	60.7757	42.0245	31.3343	53.4727	64.2021	1.0858	0.258797	0.000466609
AC009041.2	161.24	39.9446	201.096	73.8945	152.591	168.874	339.955	323.77	266.255	306.312	217.251	394.875	230.74	-1.19194	0.28413	0.000467219
CD109	241.405	774.481	1930.52	1493.24	2186.83	2533.12	526.025	729.519	788.155	337.13	530.595	439.093	943.181	1.59424	0.380472	0.000476916
LHFPL4	28.2398	16.6436	3.83039	0	0.902903	27.2662	0	0	0.964694	0	0	0	5.56054	5.73068	1.36817	0.000479298
OLFML3	12.7535	225.243	0.957599	46.0641	23.4755	5.27733	3.01735	5.18862	6.75286	6.53715	7.31134	2.05664	24.7556	3.66307	0.875103	0.000484067
OSR2	5.46577	181.97	0.957599	34.5481	19.8639	0	0	0	0.964694	0	3.13343	1.02832	17.9693	5.23843	1.25189	0.000486212
CAMK2B	11.8425	21.0819	336.117	0.959669	22.5726	710.68	8.04627	18.679	14.4704	16.8098	13.5782	6.16993	85.1378	4.0513	0.969372	0.000495779
GATM	21.8631	18.8627	16.2792	27.8304	27.99	8.79554	26.1504	48.773	26.0467	267.089	383.323	191.268	80.5804	-2.63433	0.630459	0.000497165
HSD11B1	0	71.0126	0.957599	619.946	60.4945	1.75911	0	0	0	0	0	0	53.8693	9.38501	2.2488	0.000506906
SATB2	319.748	605.826	361.972	345.481	289.832	643.834	12.0694	40.4712	21.2233	102.727	198.451	65.8126	237.105	2.18642	0.524029	0.000507666
IL33	1541.35	2661.86	3598.66	4987.4	3870.74	6546.52	1758.11	1895.92	2477.33	1815.46	1839.32	761.986	2634.62	1.17769	0.282416	0.000511233
KLF3-AS1	67.4112	15.534	42.1343	45.1044	40.6306	45.7368	79.4569	98.5837	54.0228	82.1813	84.6027	104.889	72.216	-1.13428	0.272112	0.000514397
PTP4A3	20.9521	12.2053	28.728	7.67735	10.8348	29.0253	97.5611	52.9239	83.9284	72.8425	48.046	32.9063	41.3859	-1.68403	0.404464	0.000521207
KLF12	98.3839	143.135	181.944	113.241	167.037	124.017	64.3702	41.5089	54.0228	64.4376	97.1364	43.1895	96.7344	1.07159	0.257475	0.000523525
KYNU	5.46577	341.748	8.61839	283.102	101.125	13.1933	13.0752	8.30179	11.5763	12.1404	11.4893	8.22657	62.335	3.07036	0.7394	0.000540821
TMEM100	0	466.02	0	300.376	87.5816	6.15688	0	0	0	0.933878	0	0	61.5049	9.21392	2.21996	0.000545056
TRPV2	0	103.19	1.9152	35.5077	28.8929	6.15688	0	0	2.89408	0	0	0	12.9273	5.48725	1.32335	0.000552421
SV2A	15.4864	245.215	5.74559	154.507	61.3974	7.03644	9.05206	7.26406	9.64694	28.0163	4.17791	6.16993	39.8804	3.23572	0.780384	0.000552421
PDGFRA	0	1481.28	0	1255.25	451.451	15.832	0	0	0	0	0	0	228.843	11.4718	2.76827	0.000556344
SNAP25	9.10962	65.4647	1.9152	31.6691	27.99	0	0	0	1.92939	2.80163	1.04448	0	10.1374	4.93451	1.19237	0.000569607
TGFBI	3818.75	16782.3	687.556	10404.7	4833.24	707.162	248.429	319.619	844.107	2257.18	1201.15	332.148	3116.73	2.95531	0.714545	0.00057336
SMIM10	2.73289	103.19	8.61839	38.3867	35.2132	13.1933	4.02314	0	4.82347	10.2727	3.13343	4.11329	16.7497	3.00886	0.729804	0.00060315
PDXP	25.5069	12.2053	28.728	44.1448	28.8929	102.028	86.4974	133.866	130.234	161.561	108.626	98.7189	81.9081	-1.48675	0.361585	0.000629546
OBSL1	337.967	140.916	203.968	164.103	148.076	204.936	273.573	258.393	321.243	710.681	406.302	690.004	337.701	-1.14012	0.277443	0.000634005
THAP7-AS1	29.1508	89.8753	51.7103	21.1127	41.5335	62.4484	126.729	94.4328	84.893	106.462	92.9585	101.804	86.9395	-1.22643	0.298592	0.000637091
GJA1	0	933.149	0	880.016	458.675	22.8684	0	0	0	0	0	0	163.908	10.9903	2.68058	0.000651679
COMP	0.910962	198.613	6.70319	593.075	27.0871	3.51822	3.01735	4.15089	4.82347	3.73551	2.08895	20.5664	63.1302	4.361	1.06461	0.000658358
PSORS1C1	202.234	104.3	101.505	95.0072	197.736	139.849	245.411	257.355	169.786	187.709	319.61	330.091	224.044	-1.03283	0.252504	0.000671743
CLU	2363.04	1251.6	1691.12	1180.39	1241.49	1139.9	3377.42	1839.88	2080.84	2926.77	3777.88	10970.1	2886.26	-1.41553	0.346062	0.000671743
SGTB	42.8152	194.175	74.6927	155.466	127.309	81.7986	38.2198	50.8484	43.4112	42.0245	51.1794	73.0108	75.2741	1.25374	0.306685	0.000675462
RPL41P1	81.0756	144.244	74.6927	58.5398	42.4364	64.2075	222.278	156.696	206.444	202.652	176.517	194.353	130.277	-1.1358	0.278011	0.00068088
GALNTL6	65.5893	49.9307	8.61839	9.59669	2.70871	36.9413	2.01157	3.11317	5.78816	6.53715	2.08895	5.14161	15.0665	2.61991	0.641339	0.000681049
ZNF771	91.0962	53.2594	67.9895	57.5801	77.6496	150.404	153.885	188.866	139.881	153.156	124.293	133.682	131.731	-1.01629	0.248997	0.000690185
NDN	0	71.0126	0	29.7497	60.4945	1.75911	0	0	0	0	2.08895	0	11.7932	6.45305	1.58308	0.000702835
CRLF1	3.64385	499.307	0.957599	409.778	45.1451	1.75911	11.0636	4.15089	4.82347	0	7.31134	6.16993	72.2389	4.65872	1.14284	0.000702835
CCL2	43.7262	848.822	2.8728	196.732	348.521	7.91599	28.162	3.11317	5.78816	29.8841	6.26686	0	110.539	4.28464	1.05166	0.000707288
KIFC3	416.31	1029.68	821.62	1207.26	1145.78	1315.81	303.747	285.374	338.607	323.122	403.168	686.919	681.739	1.13394	0.278502	0.000714531
LMO3	2.73289	55.4786	0.957599	23.9917	14.4464	1.75911	0	1.03772	0.964694	1.86776	2.08895	0	7.67928	4.01802	0.987854	0.00072545
ZNF469	0	57.6977	0.957599	65.2575	58.6887	4.39777	3.01735	5.18862	0.964694	0.933878	1.04448	0	14.2228	4.35645	1.07121	0.000726351
CALD1	77.4318	2401.11	108.209	1402.08	1256.84	120.499	142.821	57.0748	52.0935	172.767	79.3803	237.542	448.64	2.96703	0.730509	0.000738473
ADAMTS4	0	77.67	0	39.3464	18.0581	0.879554	0	0	0	0	1.04448	0	9.87224	6.19018	1.52507	0.000744883
PLA2G2A	252.336	633.565	267.17	245.675	80.3584	285.855	171.989	76.7915	149.528	66.3053	75.2024	27.7647	180.045	1.6383	0.403975	0.000753454
PNCK	3.64385	2.21914	22.0248	6.71768	13.5435	22.8684	40.2314	17.6413	25.082	50.4294	57.4463	14.3965	50.1705	-2.7311	0.674812	0.000773617
RDH12	3.64385	8.87657	10.5336	1.91934	3.61161	7.03644	27.1562	30.094	14.4704	7.47102	12.5337	19.5381	15.3813	-1.92601	0.476426	0.000786146
LAMA1	117.514	522.608	66.0743	93.0878	212.182	81.7986	68.3933	73.6783	52.0935	8.4049	15.6672	9.25489	100.426	2.21979	0.549191	0.000786399
CACNA2D1	4.55481	187.518	1.9152	122.838	82.1642	0	0	0	0.964694	5.60327	2.08895	0	29.187	5.76904	1.42771	0.000788242
UCA1	388.981	2506.52	2756.93	760.057	439.714	1891.04	641.69	307.166	450.512	463.203	654.887	369.167	900.118	1.59501	0.394718	0.000788242
AC242842.1	42.8152	6.65743	22.9824	12.4757	9.93193	3.51822	50.2892	64.3388	50.1641	53.231	51.1794	49.3594	37.4814	-1.69783	0.421769	0.000833143
LUM	2.73289	230.791	1.9152	214.006	296.152	41.3391	1.00578	0	1.92939	13.0743	7.31134	18.5098	60.2028	4.23216	1.05201	0.000840078
PSAPL1	2.73289	13.3149	41.1767	14.395	3.61161	34.3026	98.5668	77.8292	42.4465	56.0327	50.1349	56.5577	46.7464	-1.89814	0.472462	0.000857276
AC004264.1	54.6577	35.5063	44.0495	77.7332	56.8829	67.7257	106.613	107.923	143.739	124.206	133.693	166.588	91.1026	-1.06437	0.265208	0.000869749
SASH1	295.152	308.461	140.767	247.594	182.386	185.586	111.642	126.602	116.728	157.825	115.937	116.2	157.926	1.0888	0.271404	0.000872397
DZIP1	21.8631	213.038	8.61839	135.313	52.3684	21.9889	4.02314	1.03772	7.71755	24.2808	11.4893	13.3682	39.0131	2.69521	0.672234	0.000879064
UCHL1	17.3083	142.025	3.83039	125.717	106.543	6.15688	5.02892	15.5658	5.78816	25.2147	4.17791	5.14161	33.5902	2.95737	0.737877	0.000882305
LRCH2	0	285.16	0	162.184	88.4845	5.27733	0	0	0.964694	0	0	0	38.7193	8.54521	2.13657	0.000908967
ANXA13	838.085	404.994	284.407	208.248	253.716	642.954	813.679	1553.47	645.38	1017.93	971.364	898.753	805.83	-1.30099	0.325581	0.000919792
FNDC4	14.5754	22.1914	24.8976	39.3464	45.1451	23.748	43.2487	66.4143	61.7404	46.6939	45.957	71.9825	48.0827	-1.14661	0.287305	0.000935408
ST3GAL5	14.5754	234.12	16.2792	68.1365	129.115	23.748	8.04627	6.22634	20.2586	16.8098	21.934	28.793	43.737	2.35521	0.590259	0.000937704
CERCAM	16.3973	271.845	10.5336	291.739	176.969	64.2075	4.02314	4.15089	15.4351	37.3551	43.8681	25.708	71.9734	2.65479	0.665832	0.00094629
MMD	344.344	1287.1	349.523	772.533	664.537	424.825	304.753	335.185	250.82	236.271	351.989	288.958	448.8	1.06973	0.268607	0.000961967
MAB21L4	171.261	153.121	171.41	124.757	109.251	80.0395	385.215	353.864	733.167	355.807	293.498	195.381	246.541	-1.29178	0.324393	0.000962517
PCAT14	51.0139	62.136	54.5831	5.75801	36.1161	65.087	15.0868	9.33951	13.5057	4.66939	6.26686	23.6514	26.847	1.85636	0.46635	0.000966313
LPGAT1	1480.31	3137.87	4251.74	2212.04	1674.88	4228.02	1130.5	1486.02	1816.52	1079.56	1496.74	1098.25	2014.03	1.01441	0.254852	0.000966556
TRIP6	449.104	619.141	379.209	361.795	1132.24	353.581	1070.15	888.291	905.847	1542.77	995.387	955.311	879.25	-1.03694	0.260638	0.000969471
SCNN1G	41.9042	66.5743	110.124	36.4674	79.4555	135.451	7.04049	19.7167	4.82347	5.60327	17.7561	14.3965	44.367	2.05232	0.516046	0.000973026
AC015849.3	48.281	22.1914	10.5336	30.7094	23.4755	14.9524	5.02892	5.18862	10.6116	10.2727	4.17791	13.3682	14.8407	1.79311	0.450995	0.000976825
AL391058.1	29.1508	53.2594	82.3535	67.1768	80.3584	44.8573	36.2082	25.9431	27.9761	26.1486	25.0675	30.8496	41.8149	1.06439	0.267943	0.000986243
AQP5	2499.68	247.434	682.768	610.349	3151.13	246.275	5416.15	3616.47	4474.25	8318.98	7285.23	14445.9	4373.49	-2.43936	0.614485	0.000991695
MIR503HG	0	37.7254	0	38.3867	24.3784	3.51822	0	0	0	0	0	0	7.4292	6.52587	1.64398	0.000991777
MSRB3	0.910962	275.174	0.957599	171.781	113.766	5.27733	1.00578	6.22634	0	8.4049	3.13343	7.19825	42.4862	4.80826	1.21169	0.00099493
MYBL1	78.3427	288.489	107.251	277.344	211.279	131.933	81.4685	129.715	76.2108	58.8343	85.6472	50.3877	118.757	1.35981	0.342927	0.00100396
ACSL4	613.077	2235.79	1291.8	2186.12	2462.22	1074.82	767.413	892.442	942.506	669.59	957.786	820.6	1173.35	1.00269	0.252904	0.00100443
HS3ST3A1	0.910962	64.3551	0	35.5077	19.8639	0	0	0	0	0	1.04448	0	8.76098	6.01767	1.5187	0.00101214
RNF217	99.2948	209.709	279.619	170.821	244.687	465.284	68.3933	67.452	97.4341	20.5453	72.0689	104.889	154.102	1.51233	0.382671	0.00105018
SEC14L6	2.73289	1.10957	6.70319	4.79834	4.51451	4.39777	5.02892	9.33951	8.68224	23.3469	16.7116	34.9629	12.8282	-2.24836	0.568993	0.00105018
RECK	30.0617	657.976	17.2368	355.077	194.124	29.9049	35.2024	23.8676	53.0582	46.6939	21.934	41.1329	113.762	2.47343	0.626206	0.00105545
CSGALNACT2	166.706	813.316	136.937	676.566	445.131	148.645	122.706	199.243	158.21	138.214	168.161	121.342	250.627	1.50424	0.381096	0.00106227
MT-TN	3990.01	2914.84	1565.67	1304.19	1358.87	1161.89	4309.78	3926.74	4470.39	3419.86	4012.88	5376.06	3244.06	-1.01467	0.257114	0.00106434
THSD4	254.158	491.54	631.057	222.643	500.208	774.008	238.371	153.583	156.28	200.784	268.431	308.496	331.396	1.11821	0.283677	0.00107859
AC103810.3	27.3289	17.7531	29.6856	21.1127	39.7277	44.8573	58.3355	36.3203	69.4579	56.9666	50.1349	57.586	48.409	-1.03924	0.26372	0.00108295
VGLL1	12.7535	6.65743	0	1.91934	3.61161	1.75911	33.1909	3.11317	15.4351	70.0408	62.6686	151.163	26.92	-3.30046	0.839177	0.00110619
ZNF699	13.6644	56.5881	46.9223	29.7497	38.8248	14.0729	23.133	8.30179	9.64694	5.60327	3.13343	7.19825	19.4723	1.87062	0.475653	0.00110638
CCDC8	0.910962	73.2317	0	47.9834	37.019	3.51822	0	0	2.89408	2.80163	1.04448	0	12.1003	4.97621	1.26556	0.00110802
AC091729.3	56.4796	32.1776	106.293	55.6608	55.0771	101.149	162.937	124.527	162.069	135.412	86.6916	116.2	108.789	-1.0373	0.26394	0.00111273
PTPRN2	842.64	291.817	282.492	189.055	188.707	262.987	827.76	801.122	590.393	1531.56	1485.25	2556.41	767.72	-1.66328	0.423237	0.00111273
GET4	68.3221	32.1776	44.0495	107.483	102.028	160.958	204.174	231.412	211.268	236.271	205.762	188.183	149.613	-1.19954	0.305309	0.00111623
INMT	0	149.792	0.957599	120.918	87.5816	1.75911	0	0	0.964694	0	0	0	26.1151	6.86345	1.74744	0.0011202
POM121L9P	2.73289	238.558	1.9152	96.9265	132.727	13.1933	9.05206	12.4527	13.5057	1.86776	4.17791	2.05664	39.3225	3.33445	0.849133	0.00112147
AKAP6	43.7262	34.3967	22.9824	31.6691	14.4464	6.15688	6.0347	8.30179	9.64694	9.33878	5.22239	9.25489	15.4792	1.68895	0.430087	0.00112147
NPM1P37	7.28769	4.43829	22.0248	17.274	15.3493	4.39777	1.00578	1.03772	5.78816	1.86776	1.04448	1.02832	6.0348	2.75233	0.70146	0.00112943
DOCK10	16.3973	41.0541	15.3216	10.5564	11.7377	21.9889	1.00578	1.03772	0	7.47102	6.26686	5.14161	10.4449	2.42826	0.619375	0.00114012
GREM2	0.910962	357.282	0	96.9265	18.961	0.879554	0	0	0	0	0	0	33.9257	8.71767	2.22422	0.0011427
FOXF1	0	1019.7	0	496.149	205.862	10.5547	0	0	0	0	0	0	123.733	10.5846	2.70321	0.0011574
AC243772.2	2.73289	0	0	0.959669	1.80581	0	6.0347	13.4904	0.964694	14.942	22.9785	22.6231	6.85711	-3.59726	0.918747	0.0011574
ACVRL1	71.055	219.695	9.57599	188.095	28.8929	25.5071	8.04627	12.4527	11.5763	11.2065	25.0675	9.25489	48.9103	2.35243	0.601048	0.00116308
TNFRSF11B	34.6166	600.278	32.5583	452.964	179.678	21.1093	26.1504	15.5658	25.082	86.8506	60.5797	41.1329	116.356	2.51552	0.642858	0.00116541
LAMC3	0	32.1776	0	27.8304	12.6406	9.6751	0	0	0.964694	0	0	0	5.94917	5.82716	1.48933	0.00116655
KRT6C	11.8425	8.87657	15.3216	4.79834	7.22322	7.03644	17.0983	10.3772	28.9408	117.669	63.7131	32.9063	27.2956	-2.15768	0.552185	0.00118782
SLC7A11-AS1	2.73289	6.65743	1.9152	15.3547	32.5045	36.0617	2.01157	2.07545	0.964694	1.86776	2.08895	5.14161	7.96863	2.9629	0.758599	0.00119387
CHST2	1171.5	625.798	843.644	552.769	665.439	598.097	1726.93	1890.73	831.566	1101.04	2101.49	2939.97	1238.13	-1.11543	0.286052	0.00122196
PLCB1	0.910962	109.848	1.9152	25.9111	30.6987	3.51822	0	0	2.89408	0	0	1.02832	13.1779	4.31821	1.10765	0.0012246
CFH	0	199.723	0	171.781	101.125	2.63866	0	0	0	0	0	1.02832	34.0211	8.35807	2.14448	0.00122791
PTGES	10.0206	146.463	22.0248	48.9431	64.1061	38.7004	4.02314	2.07545	15.4351	0	2.08895	0	27.3224	3.08409	0.792075	0.00124218
TRABD2B	0	125.382	0	57.5801	27.0871	3.51822	0	0	0.964694	0.933878	3.13343	1.02832	15.9652	4.82718	1.24056	0.00124948
EFEMP2	20.9521	552.566	22.0248	265.828	189.61	56.2915	30.1735	30.094	26.0467	15.8759	11.4893	18.5098	98.084	2.47511	0.637	0.00127364
RPS2P32	0.910962	1.10957	8.61839	7.67735	3.61161	0.879554	16.0925	9.33951	23.1526	20.5453	11.4893	13.3682	10.3536	-2.00912	0.517365	0.00128334
ADAMTS7	49.1919	128.71	31.6008	72.9348	47.8539	115.222	14.081	14.5281	24.1173	14.942	8.35582	50.3877	45.5155	1.63289	0.420563	0.0012836
C1R	20.9521	343.967	2.8728	108.443	39.7277	13.1933	9.05206	5.18862	13.5057	24.2808	13.5782	19.5381	44.6414	2.87558	0.741042	0.00129314
ITPRIPL1	8.19866	29.9584	31.6008	31.6691	16.2523	14.9524	5.02892	6.22634	11.5763	6.53715	5.22239	6.16993	13.7028	1.57414	0.405923	0.00130051
AC026462.3	23.685	11.0957	10.5336	17.274	17.1552	8.79554	44.2545	23.8676	18.3292	27.0825	37.6012	47.3028	26.462	-1.24855	0.32273	0.0013384
ADGRF1	104.761	54.369	302.601	436.649	1139.46	234.841	146.844	101.697	60.7757	46.6939	52.2239	147.05	218.245	1.95326	0.50493	0.00133934
ASCL5	32.7946	5.54786	17.2368	19.1934	18.961	35.1822	36.2082	29.0562	49.1994	56.9666	58.4907	55.5294	39.0986	-1.27239	0.329025	0.00134502
LINC01748	29.1508	5.54786	13.4064	2.87901	0.902903	35.1822	0	2.07545	0.964694	0	0	0	6.69628	4.18618	1.08509	0.00138988
AC073840.1	29.1508	72.1221	43.0919	24.9514	89.3874	74.7621	14.081	16.6036	12.541	2.80163	13.5782	5.14161	32.8471	1.82306	0.473197	0.00141513
IL7R	0	795.563	0	417.456	376.51	4.39777	0	0	0	0	0	0	113.852	10.4646	2.71713	0.00142076
ATP2B1-AS1	49.1919	36.6159	24.8976	20.153	23.4755	55.4119	66.3817	52.9239	50.1641	67.2392	99.2254	98.7189	56.4489	-1.05107	0.272911	0.00142076
TRAF3IP3	16.3973	18.8627	5.74559	6.71768	12.6406	9.6751	0	0	1.92939	3.73551	6.26686	1.02832	6.08454	2.61413	0.678904	0.00142442
SOD3	1647.93	1364.77	2033.94	494.229	885.748	2200.65	3189.34	3560.43	2611.43	2549.49	2065.98	2169.76	2426.82	-1.13979	0.29622	0.00143735
ITGA4	0.910962	32.1776	0	22.0724	17.1552	0.879554	0	0	0	0	0	0	5.38429	5.29573	1.3765	0.00143852
CES1	5.46577	66.5743	0	96.9265	23.4755	1.75911	0	0	0	0	2.08895	0	14.5233	4.87553	1.27119	0.00149679
LINP1	0	17.7531	8.61839	16.3144	45.1451	18.4706	4.02314	2.07545	1.92939	0	3.13343	0	8.47686	3.52403	0.919682	0.00151537
TTN	184.014	176.422	158.961	144.91	158.008	96.751	33.1909	5.18862	8.68224	80.3135	87.7361	71.9825	89.3615	1.8832	0.491682	0.00152169
GGTLC4P	0.910962	28.8489	0	21.1127	17.1552	0.879554	0	0	0	0	0	0	4.92195	5.93078	1.54878	0.00152348
TRPM2	0.910962	45.4924	9.57599	32.6287	4.51451	0	0	1.03772	0	1.86776	0	0	6.94579	4.93378	1.28903	0.00153269
SERPINA4	8.19866	3.32871	0	0	4.51451	0.879554	9.05206	6.22634	23.1526	18.6776	14.6227	70.9542	13.2733	-2.90159	0.758716	0.00154816
THBD	13.6644	322.885	24.8976	250.473	131.824	47.4959	44.2545	14.5281	44.3759	7.47102	9.4003	14.3965	71.1293	2.36653	0.620177	0.00159549
AC006453.2	169.439	38.835	85.2263	103.644	89.3874	65.9666	180.035	179.526	170.751	225.065	249.63	263.25	149.109	-1.05758	0.277273	0.00160311
BRD7P2	51.9248	49.9307	45.9647	57.5801	27.99	28.1457	6.0347	17.6413	6.75286	14.0082	19.8451	10.2832	28.0472	1.41465	0.37097	0.00160738
NDUFAF8	234.117	142.025	232.696	581.559	599.528	815.347	1043	1028.38	945.4	1104.78	1001.65	868.932	746.55	-1.17501	0.308353	0.00162336
PRSS1	2.73289	4.43829	0.957599	0.959669	2.70871	1.75911	2.01157	6.22634	5.78816	62.5698	73.1134	58.6143	16.074	-3.55844	0.934104	0.00162693
MSLN	4713.32	4326.22	6817.14	3851.15	6739.27	3880.59	7242.65	7422.83	5534.45	7397.25	9829.58	13167.7	8725.74	-1.1833	0.311137	0.00166031
AC090826.3	6.37673	16.6436	1.9152	14.395	11.7377	4.39777	2.01157	0	1.92939	1.86776	0	0	4.51556	3.20352	0.842634	0.00166708
AL121772.3	45.5481	32.1776	30.6432	26.8707	27.0871	39.5799	16.0925	18.679	22.188	11.2065	19.8451	19.5381	23.2828	1.11736	0.294068	0.00167807
CAMK1D	60.1235	56.5881	16.2792	7.67735	6.32032	13.1933	6.0347	6.22634	3.85877	1.86776	3.13343	10.2832	14.5687	2.29227	0.604538	0.00172052
TPST1	130.268	586.963	211.629	389.625	248.298	172.393	82.4743	39.4335	87.7871	141.949	130.56	164.531	190.033	1.33069	0.350939	0.00172052
EGLN3	867.236	661.304	1338.72	608.43	669.954	1071.3	1446.32	2293.37	920.318	1339.18	1963.62	1072.54	1473.62	-1.14767	0.302751	0.00172595
CABP4	13.6644	12.2053	0.957599	15.3547	16.2523	13.1933	0	0	0	0	2.08895	0	5.61201	3.88133	1.02418	0.0017325
PDPN	0	568.1	0	326.287	219.405	7.03644	0	0	0	0	0	0	80.0593	9.95656	2.63145	0.00176789
NID2	152.131	649.099	165.665	377.15	367.481	238.359	76.4396	163.96	183.292	54.1649	59.5352	28.793	201.756	1.57142	0.41543	0.00177273
WNT5B	5.46577	77.67	12.4488	75.8138	36.1161	0	0	2.07545	1.92939	1.86776	4.17791	10.2832	16.4481	3.60637	0.954626	0.00180177
MT3	66.5002	13.3149	54.5831	12.4757	7.22322	22.8684	59.3413	114.15	96.4694	70.9747	88.7806	42.1612	72.3309	-1.82153	0.4828	0.00183285
SLC39A4	552.043	554.786	666.489	520.14	530.907	799.515	1202.92	1078.19	933.824	769.515	820.959	679.72	961.333	-1.025	0.272027	0.00186495
KLK6	1724.45	2448.82	2316.43	3143.87	9291.77	1339.56	9591.16	9891.58	7435.86	5961.88	8326.57	6026.99	6396.73	-1.35857	0.360825	0.00187868
FOXL1	38.2604	107.628	189.605	232.24	329.56	79.1599	357.053	599.804	391.666	347.403	407.346	325.978	311.695	-1.37937	0.366489	0.00188454
NRN1	19.1302	11.0957	32.5583	27.8304	44.2422	7.91599	1.00578	3.11317	3.85877	2.80163	0	5.14161	12.9301	2.33594	0.621113	0.00189978
CSF1	53.7467	1430.24	3.83039	259.111	142.659	19.3502	29.1677	25.9431	57.8816	45.76	18.8006	11.3115	153.676	3.39009	0.903447	0.00195248
SNAI2	0	557.005	23.94	244.715	186.901	14.9524	15.0868	24.9054	27.9761	8.4049	9.4003	19.5381	82.1298	3.48449	0.929404	0.00196741
ITIH5	0	11.0957	0	31.6691	64.1061	0.879554	0	0	0	0	0	0	7.69646	6.57812	1.75819	0.00201816
SPOCK1	1.82192	34.3967	0	63.3381	99.3193	2.63866	1.00578	1.03772	0.964694	1.86776	0	9.25489	15.4726	4.14785	1.10995	0.00204453
ASCL2	866.325	170.874	226.951	60.4591	105.64	284.976	849.888	673.482	2054.8	1170.15	464.792	693.089	665.1	-1.73162	0.46369	0.00206266
SETD9	65.5893	93.204	120.657	60.4591	68.6206	124.897	30.1735	14.5281	28.9408	17.7437	24.023	21.5947	57.5786	1.38902	0.372177	0.00207813
IRF8	602.146	1092.93	641.591	1229.34	2860.4	664.064	472.719	559.333	253.714	569.666	654.887	377.394	787.017	1.26714	0.339697	0.00209158
L1CAM	426.33	154.23	217.375	993.257	556.188	208.454	1607.24	1138.38	1193.33	1331.71	1138.48	985.132	826.142	-1.40266	0.376613	0.00212106
HAND2-AS1	0.910962	120.943	0	62.3785	21.6697	0.879554	0	0	0	0	0	0	14.7701	7.51765	2.01922	0.00213114
CAMK2N2	12.7535	9.98614	5.74559	8.63702	7.22322	10.5547	20.1157	15.5658	45.3406	33.6196	14.6227	18.5098	17.4241	-1.37245	0.368937	0.00215136
FEZ1	3.64385	179.751	2.8728	53.7414	13.5435	0	2.01157	0	0	2.80163	5.22239	7.19825	19.5845	4.03536	1.08541	0.00216211
ZFHX4	8.19866	18.8627	2.8728	23.032	12.6406	2.63866	0	4.15089	0	0	0	2.05664	5.31807	3.88039	1.0444	0.00217974
TGM2	14.5754	887.657	10.5336	1124.73	417.141	35.1822	48.2776	35.2826	54.0228	22.4131	53.2684	38.0479	205.454	3.10237	0.835377	0.00219014
BTNL8	567.529	173.093	271	266.788	78.5525	149.524	513.956	727.444	355.972	277.362	668.466	657.097	500.775	-1.45405	0.391627	0.00219512
EIF4EBP1	725.126	625.798	738.308	793.646	895.68	1110.88	1187.83	1380.17	1482.73	1392.41	1212.64	868.932	1293.49	-1.01952	0.274723	0.00219805
SNAI3-AS1	40.9933	24.4106	37.3463	26.8707	32.5045	30.7844	57.3297	23.8676	82.9637	57.9004	51.1794	77.1241	54.8941	-1.15839	0.312157	0.00219805
DOK7	215.898	68.7934	86.1839	41.2657	111.96	57.171	237.365	188.866	535.405	263.354	185.917	332.148	186.74	-1.39088	0.374689	0.00219805
AL731569.1	6.37673	7.767	11.4912	9.59669	14.4464	15.832	25.1446	30.094	14.4704	28.9502	25.0675	39.0762	19.4989	-1.24303	0.335092	0.00220869
KIF14	207.699	579.196	413.683	566.204	557.994	460.887	241.388	280.185	384.913	245.61	238.141	105.917	330.378	1.01283	0.273211	0.00222834
SYNPO	1188.81	858.808	516.146	452.964	641.964	330.712	1753.08	1137.34	1382.41	1081.43	1678.48	3150.78	1142.8	-1.17504	0.317148	0.0022441
LINC01819	8.19866	21.0819	50.7527	15.3547	189.61	31.664	1461.4	1585.64	3344.59	2.80163	26.1119	6.16993	567.59	-4.17521	1.12738	0.00225404
MAP1B	68.3221	299.584	12.4488	162.184	92.999	10.5547	42.2429	29.0562	27.9761	23.3469	17.7561	25.708	60.2494	2.12325	0.57401	0.00228298
RAB11B-AS1	57.3906	29.9584	34.4735	42.2254	33.4074	57.171	65.376	70.5652	83.9284	52.2972	52.2239	122.37	67.9395	-1.03188	0.27926	0.00230817
PDZD4	15.4864	9.98614	4.78799	9.59669	6.32032	4.39777	16.0925	21.7922	26.0467	28.9502	36.5567	22.6231	16.5029	-1.42808	0.386695	0.00232243
PDE4A	81.0756	236.339	108.209	110.362	113.766	182.068	51.295	43.5844	71.3873	57.9004	38.6457	87.4073	96.9469	1.07899	0.292742	0.00238034
MIR1244-2	11.8425	22.1914	38.3039	25.9111	39.7277	39.5799	95.5495	70.5652	91.6459	30.818	53.2684	69.9259	50.5374	-1.15919	0.314716	0.00239652
MMP19	0	68.7934	0	39.3464	26.1842	0	0	0	0.964694	0.933878	0	1.02832	9.87303	5.46805	1.48568	0.00241984
LINC01465	9.10962	18.8627	9.57599	10.5564	5.41742	10.5547	25.1446	12.4527	29.9055	27.0825	17.7561	21.5947	19.1199	-1.2681	0.344618	0.00242563
ANTXR1	228.651	2514.29	6.70319	1080.59	404.5	32.5435	48.2776	39.4335	47.27	172.767	52.2239	103.86	340.33	3.51532	0.956437	0.00246078
LINC00578	0	71.0126	0	15.3547	20.7668	2.63866	0	0	0	0	2.08895	0	8.07675	5.52021	1.50219	0.00246415
TM4SF4	229.562	444.938	37.3463	144.91	130.018	80.0395	479.759	561.408	150.492	699.475	534.772	775.354	433.584	-1.81558	0.494053	0.00246415
PTGES3P3	13.6644	18.8627	18.1944	21.1127	24.3784	21.1093	9.05206	8.30179	13.5057	11.2065	7.31134	6.16993	13.284	1.18127	0.321538	0.00246887
AC099560.2	27.3289	9.98614	14.364	2.87901	11.7377	7.03644	84.4859	47.7353	48.2347	49.4955	65.8021	78.1524	33.2287	-2.00186	0.544883	0.00246887
SCUBE3	18.2192	53.2594	3.83039	99.8055	35.2132	9.6751	10.0578	5.18862	7.71755	5.60327	6.26686	13.3682	19.4174	2.49778	0.680065	0.00247511
BEND4	0.910962	123.162	0	104.604	40.6306	0	1.00578	1.03772	0	0	0	0	19.521	6.45803	1.76109	0.0025166
FGF2	131.179	551.457	688.513	900.169	736.769	552.36	291.677	283.298	222.844	121.404	313.343	412.357	397.264	1.24621	0.339962	0.00252809
TWIST1	1.82192	32.1776	5.74559	60.4591	58.6887	1.75911	5.02892	4.15089	2.89408	0.933878	2.08895	3.08496	13.5885	2.86859	0.782862	0.00253694
NFAT5	1751.78	1035.23	785.231	1083.47	1008.54	883.073	469.701	552.069	862.436	404.369	675.777	719.825	763.938	1.07339	0.292927	0.00253694
RFX8	0	27.7393	0	47.0238	18.0581	0.879554	0	0	0	0	0	0	6.6929	6.37545	1.7433	0.00260047
TFF2	309.727	306.242	483.587	612.269	698.847	486.394	902.188	911.121	522.864	445.46	964.053	1424.23	830.585	-1.17608	0.321723	0.00261301
CHRM2	0	1068.52	0	263.909	61.3974	2.63866	0	0	0	0	0	0	99.7473	10.2737	2.81091	0.00261473
ME1	461.858	2137.03	1783.05	1728.36	1208.99	2433.73	616.546	932.913	719.662	608.888	753.068	443.207	1126.23	1.11271	0.304427	0.00261473
IL6ST	534.735	2753.96	690.429	2299.37	1761.56	639.436	637.667	691.124	615.475	475.344	790.669	747.59	971.621	1.23287	0.337441	0.00262712
TGFB2	3.64385	99.8614	0	133.394	71.3293	1.75911	4.02314	0	0.964694	3.73551	4.17791	12.3399	24.0315	3.9642	1.0873	0.00268441
S1PR4	7.28769	1.10957	13.4064	13.4354	8.12613	9.6751	62.3586	34.2449	16.3998	17.7437	16.7116	16.4531	24.4912	-2.02429	0.55563	0.00270752
COL4A6	0	116.505	0	80.6122	37.9219	3.51822	0	2.07545	0.964694	0	0	0	17.257	6.64195	1.82351	0.00271151
APOL1	240.494	203.052	154.173	127.636	198.639	78.2803	448.58	420.278	211.268	100.859	320.655	740.391	347.712	-1.53265	0.421308	0.00275328
SUPT4H1	23.685	14.4244	23.94	12.4757	21.6697	31.664	6.0347	8.30179	13.5057	10.2727	5.22239	6.16993	13.831	1.36426	0.375229	0.00276875
SAMD11	0	365.049	0	202.49	43.3393	0.879554	0	0	1.92939	0	0	2.05664	43.9817	7.64185	2.1031	0.00279062
ARHGAP31	80.1646	51.0403	7.66079	38.3867	18.0581	13.1933	5.02892	2.07545	3.85877	14.942	11.4893	9.25489	19.6993	2.04091	0.562239	0.00282033
DIPK1B	14.5754	11.0957	13.4064	15.3547	19.8639	19.3502	76.4396	29.0562	39.5524	79.3796	66.8466	14.3965	31.904	-1.49823	0.41276	0.00282083
LGI4	10.9315	16.6436	14.364	10.5564	4.51451	16.7115	3.01735	2.07545	2.89408	0.933878	4.17791	2.05664	7.1634	1.88584	0.519716	0.00282706
ADAMTS5	0	717.893	0	191.934	95.7077	3.51822	0	0	0	0	0	0	72.0752	9.80496	2.70275	0.00283285
FBLN2	4.55481	419.418	2.8728	257.191	14.4464	8.79554	16.0925	3.11317	5.78816	25.2147	21.934	17.4815	57.5807	3.25112	0.896876	0.00285579
LCN2	1814.64	954.231	553.492	627.623	1839.21	619.206	3700.28	1638.56	1857.04	1153.34	1604.32	5141.61	1970	-1.30898	0.361685	0.00290734
CTSK	92.0071	292.927	64.1591	160.265	139.047	72.1235	31.1793	42.5467	15.4351	27.0825	64.7576	63.7559	86.579	1.48449	0.410447	0.00292197
PAMR1	0	295.146	0	144.91	106.543	11.4342	0	0	0	0	0	0	39.8595	8.95036	2.47556	0.00292572
GOLGA6L10	72.8769	43.2733	43.0919	34.5481	41.5335	43.0982	19.1099	16.6036	23.1526	23.3469	25.0675	43.1895	33.1316	1.00225	0.277209	0.00292572
MDFIC	86.5414	270.735	261.424	531.656	550.771	204.936	117.677	99.6214	142.775	105.528	133.693	164.531	215.201	1.20019	0.332304	0.00295704
RASSF8-AS1	0.910962	62.136	0.957599	23.9917	9.02903	0	2.01157	0	0	0.933878	0	1.02832	7.30085	4.64846	1.29014	0.00304144
FES	9.10962	75.4508	4.78799	23.032	15.3493	8.79554	2.01157	3.11317	1.92939	4.66939	5.22239	8.22657	12.2951	2.35835	0.654615	0.00304144
PRKD1	20.9521	264.078	27.7704	99.8055	46.048	23.748	3.01735	23.8676	3.85877	25.2147	15.6672	35.9912	43.0114	2.42131	0.673701	0.00310821
SLC35G2	26.4179	133.149	196.308	162.184	128.212	56.2915	33.1909	42.5467	56.9169	19.6114	28.2009	23.6514	74.1604	1.48088	0.412181	0.0031214
TNFSF4	4.55481	51.0403	5.74559	23.9917	47.8539	12.3138	6.0347	3.11317	1.92939	1.86776	7.31134	7.19825	13.394	2.21608	0.617241	0.00314264
HAND2	0	513.731	0	197.692	76.7467	4.39777	0	0	0	0	0	0	56.612	9.45655	2.63594	0.00317071
GLIPR1	17.3083	54.369	35.4311	93.0878	70.4264	17.5911	12.0694	13.4904	38.5877	15.8759	11.4893	7.19825	29.0073	1.69842	0.473602	0.00318209
LAMC1	1814.64	6087.11	1903.71	5978.74	4481.11	1859.38	1814.43	1544.13	1758.64	2423.41	2006.44	1909.59	2603.54	1.04204	0.290712	0.00319953
AC245100.7	60.1235	17.7531	32.5583	23.9917	25.2813	24.6275	37.214	49.8107	46.3053	96.1894	69.98	98.7189	51.4064	-1.11914	0.312475	0.00322808
AL355001.2	73.7879	21.0819	62.2439	31.6691	27.0871	46.6164	84.4859	87.1687	61.7404	84.049	81.4692	70.9542	70.3061	-1.03892	0.2904	0.00326712
PFN1P1	49.1919	37.7254	25.8552	35.5077	30.6987	25.5071	84.4859	56.0371	73.3167	63.5037	81.4692	53.4727	55.2337	-1.05843	0.295869	0.0032677
ANKRD36C	55.5687	68.7934	59.3711	60.4591	69.5235	61.5688	23.133	30.094	57.8816	42.0245	36.5567	18.5098	44.555	1.00635	0.281473	0.003288
CCDC102B	5.46577	42.1637	2.8728	59.4994	51.4655	17.5911	6.0347	3.11317	8.68224	2.80163	5.22239	13.3682	16.4238	2.22826	0.623276	0.00328875
NUDT3	52.8358	29.9584	46.9223	91.1685	73.1351	165.356	152.879	199.243	218.985	187.709	141.004	140.88	126.585	-1.0971	0.307046	0.00330685
FAM3B	36.4385	7.767	0.957599	8.63702	0	5.27733	109.63	58.1125	96.4694	42.0245	31.3343	58.6143	35.7967	-2.4874	0.696359	0.00331654
DOCK4	184.925	206.38	107.251	185.216	90.2903	109.065	84.4859	93.3951	58.8463	76.578	88.7806	76.0958	100.86	1.15249	0.322688	0.00332073
JAML	1.82192	2.21914	0	5.75801	1.80581	3.51822	7.04049	20.7545	2.89408	5.60327	13.5782	4.11329	10.9192	-2.76964	0.776064	0.00334729
IDUA	356.186	120.943	155.131	100.765	181.483	207.575	378.175	318.581	271.079	485.617	448.081	753.76	307.347	-1.08738	0.305122	0.00340344
AC092171.5	21.8631	8.87657	8.61839	12.4757	13.5435	10.5547	27.1562	16.6036	18.3292	26.1486	24.023	53.4727	23.9357	-1.34599	0.377699	0.00340344
AC036176.3	11.8425	7.767	2.8728	20.153	19.8639	15.832	2.01157	3.11317	3.85877	5.60327	4.17791	5.14161	7.61474	1.88321	0.529916	0.00350097
AKR7A3	1276.26	1197.23	1067.72	837.791	943.533	854.047	2424.95	2231.1	1997.88	1116.92	1289.93	847.337	1646.73	-1.03521	0.291727	0.00355546
CRLS1	90.1852	56.5881	61.2863	135.313	83.0671	350.063	329.897	369.429	327.031	390.361	259.03	417.498	238.156	-1.30351	0.367942	0.00361794
FNBP1P1	28.2398	9.98614	16.2792	25.9111	13.5435	24.6275	3.01735	8.30179	17.3645	4.66939	3.13343	4.11329	11.752	1.77513	0.501655	0.00366149
GPS2	22.774	16.6436	18.1944	34.5481	18.0581	45.7368	75.4338	73.6783	98.3988	103.66	43.8681	68.8975	48.3343	-1.32264	0.374177	0.00370406
FAM90A1	2.73289	6.65743	2.8728	0	0.902903	2.63866	6.0347	28.0185	23.1526	31.7518	16.7116	23.6514	10.8519	-2.71578	0.769047	0.00373247
CPED1	0	363.939	0	162.184	127.309	2.63866	0	0	0	0	0	0	46.8622	9.18388	2.60422	0.00377897
PCDHGB4	7.28769	18.8627	0.957599	13.4354	13.5435	0	0	0	0.964694	0	0	0	4.10553	4.49831	1.27632	0.00379904
CTSF	147.576	71.0126	108.209	59.4994	48.7568	49.255	278.602	232.45	273.008	91.52	81.4692	184.07	145.81	-1.26908	0.360095	0.00379914
FLRT2	0	341.748	0	195.772	65.009	4.39777	0	0	0	0	0	0	43.3519	9.07153	2.57489	0.00381172
NCR3LG1	358.008	381.693	248.018	273.506	223.017	242.757	109.63	211.696	137.951	184.908	172.339	100.775	194.618	1.20541	0.342287	0.00382927
GPR27	13.6644	11.0957	29.6856	16.3144	21.6697	11.4342	81.4685	62.2634	70.4226	59.7682	16.7116	17.4815	35.289	-1.49555	0.424733	0.00383435
LRRK2	0	187.518	0	47.9834	48.7568	0.879554	0	0	0	0	0	0	20.4363	7.62072	2.16517	0.00385143
ABCA8	0	367.268	0	186.176	73.1351	3.51822	0	0	0	0	0	0	45.0069	9.12558	2.5949	0.0038884
C2CD4A	134.822	78.7796	161.834	67.1768	70.4264	222.527	26.1504	29.0562	22.188	59.7682	64.7576	62.7276	80.2716	1.33635	0.380174	0.00390767
NMRAL2P	19.1302	18.8627	13.4064	19.1934	45.1451	16.7115	10.0578	3.11317	4.82347	6.53715	11.4893	8.22657	14.0772	1.46563	0.417055	0.00391693
TFPI	258.713	1359.22	183.859	1107.46	537.227	167.115	177.018	188.866	160.139	196.114	241.274	251.939	382.941	1.46312	0.416385	0.00392056
MAP1A	72.8769	338.419	32.5583	191.934	71.3293	29.0253	24.1388	25.9431	68.4933	50.4294	19.8451	42.1612	72.5853	1.8054	0.514242	0.0039597
GAPLINC	50.1029	85.437	80.4383	37.4271	45.1451	121.379	28.162	18.679	47.27	29.8841	25.0675	33.9346	48.0233	1.15244	0.328289	0.00396281
SERPINE2	252.336	1393.62	1755.28	2044.09	1074.45	1000.93	339.955	405.75	354.043	171.834	279.92	140.88	781.591	1.55163	0.442124	0.00397327
RGPD8	39.1714	46.602	60.3287	33.5884	43.3393	111.703	18.1041	18.679	36.6584	24.2808	32.3788	22.6231	38.2002	1.15499	0.329443	0.00401674
RGS17	5.46577	37.7254	11.4912	31.6691	18.961	3.51822	5.02892	1.03772	6.75286	1.86776	5.22239	4.11329	9.48954	2.58064	0.736651	0.00405106
PTPRO	8.19866	43.2733	0	19.1934	9.02903	0	0	2.07545	0	0	0	0	5.8407	5.41874	1.54788	0.00408213
AC015971.1	44.6371	55.4786	16.2792	29.7497	18.0581	34.3026	9.05206	12.4527	15.4351	7.47102	20.8895	19.5381	22.0767	1.25701	0.359101	0.0040836
NRXN3	61.9454	66.5743	55.5407	39.3464	24.3784	65.087	0	5.18862	0	0.933878	0	4.11329	25.3317	3.34444	0.955908	0.00410297
RPS10P3	59.2125	27.7393	28.728	16.3144	21.6697	31.664	80.4627	124.527	91.6459	83.1151	114.893	109.002	60.1167	-1.40847	0.402721	0.00411041
CYP2C9	116.603	6.65743	2.8728	11.516	42.4364	2.63866	231.33	319.619	137.951	86.8506	122.204	128.54	106.304	-2.42005	0.691936	0.00411041
SLC6A8	1095.89	1882.94	2608.5	1551.78	2049.59	2407.34	3207.45	2775.91	2950.03	2608.32	2957.96	2516.3	3263.93	-1.14102	0.326757	0.00417999
AC114488.2	45.5481	6.65743	9.57599	12.4757	13.5435	14.0729	8.04627	3.11317	1.92939	7.47102	5.22239	3.08496	9.85887	1.90596	0.546121	0.00420419
TNFAIP8L3	2.73289	53.2594	0	18.2337	17.1552	1.75911	1.00578	3.11317	0	0	2.08895	0	7.18293	4.08248	1.17156	0.00426957
AC006128.1	24.596	7.767	10.5336	6.71768	5.41742	8.79554	26.1504	38.3958	12.541	39.2229	44.9125	22.6231	21.4003	-1.4637	0.420026	0.00426957
TM4SF5	304.261	225.243	244.188	81.5718	106.543	233.082	358.059	361.128	294.232	248.412	347.811	406.187	318.64	-1.03523	0.29745	0.00431849
MSC-AS1	2.73289	27.7393	0	26.8707	10.8348	0	0	0	0	0	0	0	4.86984	5.91575	1.70161	0.00436237
COL12A1	14.5754	4029.96	2.8728	1717.81	1322.75	65.087	24.1388	19.7167	14.4704	42.0245	113.848	193.324	540.128	4.54426	1.30732	0.00436705
PHGDH	473.7	609.155	379.209	527.818	381.025	695.728	572.291	1937.43	1132.55	1162.68	1402.73	416.47	934.598	-1.29263	0.372124	0.00439642
ABCA1	222.275	356.172	79.4807	204.409	130.018	41.3391	40.2314	49.8107	27.0114	55.0988	62.6686	154.248	106.428	1.59386	0.45889	0.0044
ZNF618	34.6166	77.67	5.74559	14.395	35.2132	8.79554	10.0578	5.18862	0.964694	13.0743	5.22239	10.2832	16.3222	2.16557	0.624139	0.00444577
RPL35P1	8.19866	24.4106	17.2368	12.4757	23.4755	35.1822	42.2429	30.094	48.2347	44.8261	38.6457	28.793	32.5546	-1.0529	0.303465	0.00444577
CLIP3	28.2398	163.107	19.152	63.3381	46.048	14.0729	22.1272	18.679	21.2233	7.47102	8.35582	5.14161	32.4519	1.88745	0.544148	0.00445682
FP671120.4	0.910962	2.21914	10.5336	214.966	52.3684	4.39777	4.02314	2.07545	12.541	0	0	0	22.2021	3.90317	1.1254	0.0044612
GPR176	51.9248	413.87	10.5336	247.594	142.659	13.1933	47.2719	38.3958	21.2233	42.9584	41.7791	38.0479	81.4831	2.16655	0.624806	0.00447022
KCNE4	7.28769	38.835	2.8728	37.4271	14.4464	0	1.00578	0	0.964694	2.80163	1.04448	5.14161	7.98766	3.60213	1.0394	0.00448985
S100A4	161.24	459.362	290.152	507.665	453.257	344.785	716.118	379.807	506.464	661.186	692.489	1011.87	640.856	-1.1926	0.344166	0.00449425
SSBP2	147.576	113.176	158.004	87.3298	155.299	41.3391	252.452	348.675	123.481	192.379	249.63	371.224	193.684	-1.10069	0.31772	0.00450158
OLFML2A	4.55481	42.1637	4.78799	17.274	37.9219	11.4342	7.04049	3.11317	2.89408	6.53715	5.22239	4.11329	11.2842	1.97958	0.571469	0.00450468
M1AP	10.9315	16.6436	14.364	5.75801	5.41742	6.15688	0	0	0.964694	5.60327	3.13343	1.02832	5.00008	2.84388	0.821254	0.00451843
TPM2	152.131	2063.8	56.4983	1148.72	861.369	102.028	212.22	202.356	159.174	118.602	89.8251	155.277	401.105	2.24756	0.650298	0.00461019
AC026471.1	61.0344	34.3967	39.2615	29.7497	36.1161	21.1093	69.3991	60.1879	177.504	75.6441	85.6472	74.0391	61.7737	-1.12341	0.325142	0.00462148
SLC2A12	245.049	134.258	92.8871	95.0072	83.97	73.003	75.4338	59.1502	57.8816	68.1731	49.0904	78.1524	83.5066	1.11627	0.323804	0.00473501
IRAK3	18.2192	173.093	2.8728	105.564	63.2032	14.0729	15.0868	14.5281	14.4704	18.6776	6.26686	16.4531	35.0996	2.13263	0.618718	0.00474164
HOXA-AS3	29.1508	8.87657	8.61839	15.3547	22.5726	10.5547	47.2719	30.094	18.3292	74.7102	55.3573	59.6426	30.7696	-1.39991	0.406457	0.00477944
KCNV1	24.596	17.7531	15.3216	26.8707	18.0581	24.6275	3.01735	2.07545	9.64694	18.6776	6.26686	6.16993	13.1607	1.55497	0.45162	0.00479354
AC241585.2	29.1508	11.0957	8.61839	12.4757	20.7668	11.4342	31.1793	28.0185	27.9761	48.5617	21.934	31.878	27.8304	-1.23804	0.359659	0.00480157
EYA4	0	183.079	0	71.9751	69.5235	3.51822	1.00578	2.07545	0	3.73551	0	0	23.9223	5.98916	1.74045	0.00481649
CH25H	0	64.3551	0	12.4757	9.93193	2.63866	0	0	0	0	0	0	6.55909	5.5843	1.62351	0.00484116
C1QL1	9.10962	14.4244	5.74559	6.71768	6.32032	12.3138	10.0578	45.6598	0	14.942	12.5337	15.4248	47.8459	-3.07806	0.895237	0.0048588
ADAM28	8.19866	5.54786	3.83039	1.91934	8.12613	0	14.081	28.0185	2.89408	21.4792	36.5567	200.523	24.4359	-3.09518	0.903924	0.00505862
MYBPC1	25.5069	219.695	120.657	24.9514	52.3684	214.611	25.1446	65.3766	32.7996	15.8759	38.6457	22.6231	66.3499	1.6933	0.494688	0.00507603
MICU3	0	34.3967	0	40.3061	27.0871	0	0	0	0	0	0	1.02832	7.34416	6.13431	1.79364	0.00511877
PLAU	212.254	1499.03	70.8623	2354.07	1439.23	172.393	134.775	107.923	431.218	167.164	135.782	59.6426	518.285	2.34512	0.685907	0.00512945
ATP5MC1P6	32.7946	8.87657	13.4064	16.3144	13.5435	21.1093	5.02892	2.07545	7.71755	12.1404	5.22239	5.14161	11.177	1.48717	0.435	0.00512945
LLPH-DT	1.82192	0	0	5.75801	0	0	17.0983	11.415	21.2233	16.8098	22.9785	5.14161	8.16967	-3.3997	0.994449	0.00512945
TAF10	106.583	49.9307	60.3287	71.9751	66.8148	144.247	148.856	205.469	276.867	524.839	105.492	281.76	158.998	-1.37234	0.401654	0.00515602
NR0B2	343.433	34.3967	39.2615	46.0641	59.5916	15.832	377.169	387.071	139.881	374.485	401.079	738.335	281.281	-2.24254	0.656554	0.00516932
VCAM1	0	188.627	0	22.0724	189.61	7.91599	0	0	0	0	0	0	29.1589	8.49939	2.49406	0.00528375
SCARF2	10.0206	169.764	17.2368	100.765	42.4364	13.1933	9.05206	14.5281	10.6116	18.6776	18.8006	16.4531	33.9652	1.94809	0.57365	0.00547725
AL359922.2	18.2192	15.534	10.5336	19.1934	35.2132	23.748	5.02892	7.26406	15.4351	7.47102	10.4448	3.08496	12.5907	1.59146	0.469107	0.00553837
AF274858.1	7.28769	2.21914	6.70319	0	4.51451	3.51822	23.133	18.679	18.3292	11.2065	6.26686	17.4815	9.7552	-1.78836	0.527242	0.00554563
MT1M	58.3016	49.9307	94.8023	14.395	18.0581	94.9919	14.081	13.4904	36.6584	12.1404	11.4893	27.7647	34.4308	1.53825	0.453714	0.00556624
TFAP2A	3.64385	62.136	20.1096	4.79834	6.32032	25.5071	1.00578	3.11317	5.78816	9.33878	2.08895	4.11329	11.0197	2.34575	0.693201	0.00568233
ZFPM1	1039.41	276.283	245.145	227.441	224.823	193.502	823.737	745.085	1114.22	1245.79	631.909	922.404	648.966	-1.22528	0.362155	0.00569279
MSN	192.213	2204.72	794.807	2457.71	3539.38	1905.11	1193.87	658.954	690.721	408.105	567.151	839.11	1181.85	1.43999	0.426468	0.005791
LINC00707	0	12.2053	25.8552	32.6287	143.562	30.7844	6.0347	1.03772	5.78816	0	13.5782	3.08496	20.0445	3.2048	0.949555	0.00581334
SYN1	20.0412	18.8627	20.1096	23.032	17.1552	19.3502	38.2198	38.3958	35.6937	55.0988	27.1564	16.4531	32.0692	-1.06011	0.314195	0.00583042
ZNF736	16.3973	53.2594	23.94	54.7011	39.7277	27.2662	8.04627	0	0.964694	0	0	0	17.9457	3.01366	0.894603	0.00591344
PTX3	0	159.778	0	91.1685	115.572	2.63866	0	0	0	0	0	0	26.3684	8.35424	2.4818	0.0059491
FAM167A	41.9042	69.903	2.8728	133.394	13.5435	2.63866	4.02314	3.11317	5.78816	14.942	12.5337	9.25489	23.5494	2.42496	0.720596	0.00596763
SALL1	0	204.161	0	200.571	49.6597	1.75911	0	0	0	0	0	0	32.5822	8.65952	2.58065	0.00614345
AC104072.1	3.64385	0	1.9152	5.75801	5.41742	0	19.1099	17.6413	8.68224	1.86776	9.4003	14.3965	8.8228	-2.24483	0.669124	0.00615223
SHISA3	2.73289	446.048	8.61839	122.838	42.4364	5.27733	4.02314	7.26406	9.64694	1.86776	0	1.02832	49.538	3.67578	1.09619	0.00617963
OLFM2	398.09	138.696	336.117	33.5884	65.009	273.541	789.541	547.918	550.84	413.708	697.711	587.172	399.896	-1.39066	0.414723	0.00617963
TRO	4.55481	44.3829	1.9152	29.7497	25.2813	2.63866	3.01735	5.18862	0	3.73551	4.17791	3.08496	9.48756	2.56568	0.76922	0.00651637
AFAP1L1	10.0206	58.8073	56.4983	115.16	98.4164	73.003	22.1272	19.7167	20.2586	40.1568	35.5122	22.6231	44.7285	1.35524	0.406305	0.00651637
SYCE1L	14.5754	12.2053	10.5336	11.516	13.5435	8.79554	25.1446	24.9054	27.0114	32.6857	13.5782	17.4815	19.5091	-1.08537	0.325886	0.00662053
CDHR1	92.0071	16.6436	5.74559	1.91934	6.32032	5.27733	1.00578	3.11317	0.964694	1.86776	2.08895	0	10.6496	3.00639	0.903022	0.00664449
SH2B2	45.5481	23.301	56.4983	37.4271	38.8248	82.6781	62.3586	90.2819	59.811	89.6523	66.8466	99.7472	76.4617	-1.04746	0.314689	0.00665808
HOXA5	106.583	65.4647	45.0071	91.1685	138.144	51.8937	147.85	162.923	71.3873	224.131	247.541	453.49	147.209	-1.23334	0.370658	0.00668004
CRISPLD2	109.315	783.357	32.5583	184.256	117.377	34.3026	63.3644	40.4712	81.0343	81.2474	64.7576	60.671	120.981	1.95681	0.588653	0.00674308
ETV1	45.5481	230.791	288.237	296.538	381.025	201.418	48.2776	87.1687	115.763	52.2972	51.1794	118.257	158.877	1.30263	0.391866	0.00674308
MCAM	29.1508	1366.99	4.78799	326.287	115.572	19.3502	15.0868	16.6036	14.4704	106.462	56.4018	27.7647	150.912	3.30709	0.995378	0.00677214
THBS1	732.413	5657.7	158.961	4170.72	2947.98	379.088	589.389	356.977	683.003	580.872	509.705	792.836	1271.82	2.31688	0.697749	0.00680748
BTN1A1	9.10962	7.767	10.5336	2.87901	1.80581	9.6751	12.0694	24.9054	19.2939	14.942	12.5337	10.2832	14.4333	-1.52376	0.459071	0.00682952
L1TD1	74.6989	126.491	10.5336	150.668	12.6406	0.879554	1.00578	0	4.82347	3.73551	7.31134	0	30.5864	3.27298	0.986453	0.00685409
LTBP1	833.53	2422.19	384.955	1223.58	526.392	439.777	430.476	411.976	508.394	395.964	384.368	539.869	669.519	1.13342	0.34175	0.00688071
AP001269.4	6.37673	4.43829	2.8728	0.959669	5.41742	6.15688	13.0752	8.30179	12.541	12.1404	14.6227	12.3399	8.97921	-1.5063	0.454333	0.00689278
LINC01232	123.891	87.6561	73.7351	55.6608	46.048	65.9666	21.1215	8.30179	24.1173	12.1404	10.4448	12.3399	46.6802	1.59944	0.482637	0.00692255
VGLL3	42.8152	652.428	271	391.545	387.345	189.984	94.5437	53.9616	133.128	45.76	175.472	198.466	191.491	1.79004	0.54066	0.00698195
USH1G	2.73289	0	6.70319	4.79834	1.80581	0.879554	9.05206	5.18862	38.5877	6.53715	7.31134	5.14161	9.26853	-2.31662	0.699711	0.00698195
ROBO3	24.596	92.0944	16.2792	61.4188	25.2813	6.15688	5.02892	6.22634	9.64694	5.60327	2.08895	3.08496	21.3234	2.05213	0.62	0.00699896
GSEC	20.0412	89.8753	119.7	39.3464	26.1842	131.933	14.081	14.5281	34.729	21.4792	14.6227	3.08496	42.8559	1.72213	0.520321	0.00699938
PID1	102.028	438.281	21.0672	320.529	139.047	29.0253	86.4974	25.9431	27.0114	55.0988	69.98	64.7842	102.126	1.88113	0.568477	0.00700888
LDOC1	0	77.67	2.8728	26.8707	27.99	0.879554	0	1.03772	0.964694	0.933878	2.08895	7.19825	10.9369	3.44035	1.03999	0.00702349
ADCY7	22.774	56.5881	45.9647	38.3867	44.2422	59.8097	25.1446	16.6036	25.082	29.8841	29.2454	26.7364	31.4894	1.03786	0.314194	0.00711998
SPTSSB	130.268	51.0403	88.0991	82.5315	112.863	64.2075	162.937	194.054	82.9637	252.147	429.28	477.141	165.144	-1.33721	0.405074	0.00715805
RASGEF1A	51.0139	33.2871	68.9471	194.813	92.999	19.3502	11.0636	7.26406	18.3292	14.0082	3.13343	13.3682	43.871	2.00549	0.607799	0.00717571
WFIKKN1	16.3973	13.3149	7.66079	25.9111	9.02903	8.79554	22.1272	20.7545	22.188	18.6776	33.4233	32.9063	25.8237	-1.37335	0.416222	0.00717571
ANKRD24	26.4179	11.0957	2.8728	14.395	20.7668	22.8684	34.1967	32.1694	27.0114	34.5535	31.3343	73.0108	30.0867	-1.2894	0.391217	0.00724231
FRY	80.1646	145.354	25.8552	71.0155	68.6206	33.4231	24.1388	17.6413	32.7996	18.6776	21.934	54.501	47.0326	1.27064	0.386048	0.00734235
BHMT	9.10962	1.10957	0	0	4.51451	1.75911	6.0347	8.30179	7.71755	21.4792	27.1564	17.4815	9.29705	-2.35384	0.715362	0.0073619
UST	18.2192	69.903	37.3463	72.9348	31.6016	15.832	27.1562	11.415	3.85877	14.0082	9.4003	10.2832	23.0664	2.08169	0.633422	0.00743471
ELK3	122.069	342.858	89.0567	360.835	210.376	85.3168	75.4338	66.4143	55.9522	91.52	92.9585	164.531	137.106	1.18555	0.360764	0.00743471
BDKRB1	2.73289	174.203	6.70319	28.7901	43.3393	4.39777	2.01157	0	7.71755	6.53715	6.26686	10.2832	22.1751	2.78924	0.848923	0.00744315
TXNDC5	39.1714	42.1637	64.1591	58.5398	56.8829	87.0759	140.81	171.224	294.232	313.783	74.1579	149.107	112.66	-1.40579	0.427937	0.00745559
KRT87P	50.1029	38.835	30.6432	125.717	149.882	87.0759	16.0925	15.5658	64.6345	27.0825	39.6901	37.0196	50.6808	1.49853	0.456258	0.00746522
SNCA	47.37	426.075	175.241	266.788	269.065	140.729	58.3355	83.0179	57.8816	78.4457	79.3803	99.7472	146.403	1.28515	0.391352	0.0074737
GPRC5D	39.1714	44.3829	32.5583	35.5077	87.5816	86.1963	30.1735	17.6413	15.4351	26.1486	16.7116	7.19825	36.5028	1.22871	0.374977	0.007628
NTM	0	17.7531	0	26.8707	11.7377	1.75911	0	0	0	0	0	0	4.15148	5.68594	1.73622	0.00766858
ELN	12.7535	90.9848	0.957599	56.6204	7.22322	4.39777	2.01157	2.07545	6.75286	6.53715	1.04448	9.25489	15.0403	2.61117	0.797807	0.00770556
MT1A	33.7056	65.4647	159.919	47.9834	26.1842	244.516	32.1851	42.5467	56.9169	25.2147	17.7561	22.6231	60.1081	1.54755	0.472891	0.00771309
AP003068.4	17.3083	34.3967	30.6432	28.7901	37.9219	27.2662	74.428	74.7161	22.188	58.8343	89.8251	79.1807	47.4021	-1.05399	0.322345	0.00777905
AC005606.2	15.4864	3.32871	12.4488	9.59669	2.70871	3.51822	19.1099	28.0185	18.3292	19.6114	24.023	19.5381	15.0473	-1.37425	0.420502	0.00781759
ACKR3	0	451.595	0	74.8541	31.6016	0.879554	0	0	0	0	0	0	39.9236	8.95262	2.74187	0.00786996
VTN	32.7946	23.301	6.70319	3.83867	7.22322	6.15688	41.2371	22.8299	14.4704	32.6857	86.6916	193.324	37.2852	-2.05343	0.630156	0.00802335
AP000251.1	4.55481	3.32871	9.57599	9.59669	7.22322	6.15688	15.0868	18.679	19.2939	19.6114	16.7116	5.14161	12.5003	-1.30977	0.402265	0.00806671
HYAL1	24.596	84.3274	165.665	261.03	142.659	254.191	278.602	677.633	490.064	495.889	749.935	166.588	315.53	-1.48681	0.456737	0.00807984
AC112128.1	19.1302	31.068	32.5583	24.9514	16.2523	27.2662	9.05206	18.679	6.75286	9.33878	17.7561	14.3965	17.9278	1.0168	0.312526	0.00811528
DPP10	16.3973	18.8627	3.83039	0.959669	0	86.1963	5.02892	2.07545	0	0	0	0	9.52506	4.56385	1.4059	0.00829016
ERFE	0.910962	72.1221	1.9152	13.4354	18.0581	5.27733	0	0	2.89408	0	2.08895	1.02832	9.06792	3.31293	1.02261	0.00843625
CBS	18.2192	54.369	11.4912	33.5884	13.5435	56.2915	99.5726	175.375	68.4933	76.578	168.161	21.5947	80.1332	-1.90215	0.587122	0.00843625
CCL7	0	24.4106	0	13.4354	57.7858	1.75911	3.01735	0	0	0	0	0	7.17201	5.34982	1.65294	0.00850845
HLA-V	34.6166	68.7934	24.8976	71.9751	150.785	189.104	246.417	307.166	171.715	144.751	304.987	226.231	161.771	-1.25844	0.38903	0.00853837
AL355388.1	10.9315	4.43829	8.61839	12.4757	9.02903	8.79554	3.01735	1.03772	5.78816	1.86776	2.08895	3.08496	5.36139	1.78017	0.550998	0.00863026
AC011043.1	94.74	268.516	70.8623	49.9028	102.931	39.5799	502.892	475.277	314.49	240.007	255.897	182.013	204.62	-1.42415	0.441063	0.00866697
MIR4435-2HG	61.0344	199.723	96.7174	203.45	229.337	119.619	62.3586	38.3958	51.1288	100.859	73.1134	83.294	108.243	1.00225	0.310577	0.00871544
AC051635.1	1.82192	26.6297	0	15.3547	11.7377	0	0	0	0	0	0	0	3.96743	5.61949	1.74166	0.00872875
SATB1-AS1	10.9315	5.54786	16.2792	12.4757	5.41742	21.1093	1.00578	3.11317	5.78816	6.53715	4.17791	1.02832	6.84552	1.98487	0.615626	0.008776
ZNF883	60.1235	47.7116	45.0071	23.032	16.2523	31.664	35.2024	66.4143	54.9875	71.9086	136.827	140.88	62.9281	-1.14051	0.353824	0.00879631
GAS1	7.28769	37.7254	1.9152	63.3381	19.8639	1.75911	1.00578	2.07545	7.71755	5.60327	2.08895	5.14161	11.1087	2.88127	0.895062	0.00890559
AC118553.2	6.37673	6.65743	8.61839	9.59669	9.93193	14.0729	4.02314	4.15089	3.85877	1.86776	3.13343	2.05664	5.77842	1.53502	0.476862	0.00890559
COL4A2	408.111	4124.28	164.707	4162.08	3592.65	431.861	500.88	447.259	441.83	1112.25	402.124	535.755	1207.62	2.09414	0.650781	0.00892991
ITGB2-AS1	6.37673	2.21914	4.78799	2.87901	6.32032	9.6751	11.0636	5.18862	2.89408	47.6278	36.5567	92.5489	17.7516	-2.32222	0.721939	0.00894512
AL359715.1	107.493	67.6838	72.7775	50.8624	30.6987	59.8097	25.1446	20.7545	26.0467	13.0743	39.6901	54.501	45.0993	1.10508	0.343624	0.00895067
RNF150	9.10962	8.87657	4.78799	14.395	13.5435	2.63866	1.00578	1.03772	6.75286	1.86776	1.04448	0	4.80317	2.33533	0.726328	0.0089605
FSTL4	10.9315	5.54786	11.4912	11.516	117.377	62.4484	17.0983	10.3772	10.6116	2.80163	5.22239	1.02832	19.6215	2.4037	0.748439	0.00905642
PRR16	0	75.4508	0	57.5801	51.4655	4.39777	0	0	0	0	0	0	13.4924	7.38745	2.3006	0.00906551
OGFRL1	139.377	709.016	79.4807	1051.8	859.564	103.787	180.035	232.45	195.833	112.065	131.604	156.305	305.731	1.55294	0.483604	0.00906551
FKBP9P1	39.1714	26.6297	39.2615	26.8707	18.0581	21.1093	41.2371	33.2071	27.9761	171.834	71.0245	47.3028	51.4109	-1.2672	0.394728	0.00908731
SEMA3A	46.4591	485.992	238.442	823.396	576.052	508.382	188.082	128.678	127.34	298.841	260.075	124.427	289.152	1.38283	0.431456	0.00919975
SPAG4	77.4318	99.8614	214.502	77.7332	94.8048	160.079	165.954	241.79	191.974	150.354	238.141	139.852	232.106	-1.38536	0.432233	0.00919975
SLC9A3	1286.28	194.175	267.17	217.845	109.251	104.667	1233.09	1301.3	819.99	4205.25	1668.03	2199.58	1046.65	-2.10182	0.656835	0.00932861
HEG1	74.6989	1572.26	19.152	442.407	252.813	28.1457	36.2082	23.8676	93.5753	75.6441	51.1794	134.71	201.374	2.88938	0.903114	0.00933747
MLANA	13.6644	21.0819	10.5336	14.395	13.5435	16.7115	4.02314	7.26406	2.89408	6.53715	9.4003	7.19825	10.1295	1.20182	0.375682	0.00934366
C2CD4D	77.4318	21.0819	25.8552	27.8304	26.1842	39.5799	70.4049	62.2634	44.3759	85.9168	44.9125	83.294	58.0037	-1.02675	0.321148	0.00939802
PCAT6	55.5687	27.7393	25.8552	34.5481	19.8639	36.0617	52.3008	35.2826	50.1641	54.1649	53.2684	80.2091	57.5927	-1.18406	0.37039	0.00940134
RGS4	30.9727	492.65	43.0919	308.054	165.231	14.0729	31.1793	54.9993	60.7757	14.0082	5.22239	7.19825	88.7163	2.90086	0.908731	0.00951471
LTBP2	7.28769	45.4924	11.4912	87.3298	29.7958	16.7115	10.0578	13.4904	9.64694	11.2065	6.26686	6.16993	20.1346	1.65911	0.519981	0.00955266
SMAD9	670.468	589.182	78.5231	231.28	96.6106	126.656	58.3355	72.6406	141.81	120.47	136.827	153.22	192.307	1.40939	0.44272	0.00975226
NPM1P25	51.0139	26.6297	17.2368	19.1934	12.6406	10.5547	58.3355	40.4712	83.9284	41.0906	45.957	49.3594	38.6183	-1.14383	0.359295	0.00975226
TMEM204	17.3083	25.5201	7.66079	32.6287	8.12613	2.63866	7.04049	5.18862	4.82347	1.86776	2.08895	6.16993	8.85546	2.04252	0.641878	0.0097867
GJB1	1367.35	638.003	847.475	878.097	1041.95	496.948	1515.72	1091.68	1515.53	933.878	1161.46	1303.91	1396.67	-1.02335	0.321751	0.00983081
AC112907.2	8.19866	3.32871	6.70319	8.63702	16.2523	10.5547	31.1793	19.7167	47.27	18.6776	12.5337	24.6797	17.2819	-1.38429	0.435254	0.00983228
ZSCAN18	18.2192	39.9446	9.57599	11.516	3.61161	4.39777	4.02314	4.15089	4.82347	5.60327	4.17791	2.05664	8.47527	1.87492	0.59	0.00990508
PF4V1	0	171.984	0	212.087	37.9219	0	2.01157	1.03772	0.964694	0	2.08895	6.16993	31.0189	5.51823	1.73982	0.0100675
AC004706.3	49.1919	37.7254	21.0672	22.0724	37.9219	37.8208	23.133	11.415	17.3645	20.5453	21.934	16.4531	23.3631	1.17129	0.369503	0.0100999
PPP1R1C	5.46577	4.43829	5.74559	16.3144	19.8639	7.91599	12.0694	28.0185	23.1526	28.9502	22.9785	26.7364	17.7676	-1.24069	0.391426	0.0101013
SYTL5	199.501	103.19	890.567	209.208	342.2	745.862	120.694	172.262	270.114	111.131	147.271	204.636	277.196	1.2565	0.396596	0.0101276
AC099332.2	10.9315	21.0819	16.2792	15.3547	9.93193	25.5071	6.0347	3.11317	3.85877	10.2727	7.31134	6.16993	11.0382	1.25619	0.396911	0.0102041
IL16	15.4864	17.7531	5.74559	12.4757	9.93193	6.15688	1.00578	3.11317	1.92939	2.80163	0	2.05664	6.57468	1.90499	0.602464	0.0102691
CCL11	0	89.8753	0	9.59669	123.698	5.27733	0	0	0	0	0	0	16.3176	7.66187	2.42567	0.0103478
UGT1A6	29.1508	9.98614	25.8552	27.8304	37.9219	8.79554	9.05206	5.18862	7.71755	17.7437	7.31134	9.25489	15.0436	1.39003	0.440259	0.0103879
AL512408.1	7.28769	7.767	3.83039	5.75801	7.22322	3.51822	19.1099	13.4904	19.2939	10.2727	9.4003	10.2832	10.5234	-1.24963	0.39583	0.0103939
AC092535.5	0.910962	18.8627	5.74559	20.153	18.961	3.51822	5.02892	0	1.92939	1.86776	2.08895	3.08496	6.00675	2.49246	0.790516	0.0104914
LINC01816	7.28769	2.21914	3.83039	2.87901	2.70871	0.879554	13.0752	7.26406	9.64694	13.0743	6.26686	8.22657	7.01651	-1.56551	0.497086	0.0105949
AC006026.3	5.46577	7.767	22.9824	4.79834	7.22322	4.39777	23.133	23.8676	11.5763	37.3551	25.0675	40.1045	17.5032	-1.45893	0.463633	0.0106846
MUCL3	102.939	41.0541	51.7103	1607.44	968.815	65.9666	91.5264	87.1687	129.269	42.0245	13.5782	166.588	244.167	2.7045	0.859903	0.0107314
GPR143	9.10962	0	0	0.959669	12.6406	4.39777	33.1909	35.2826	34.729	8.4049	8.35582	19.5381	13.9639	-2.20315	0.700479	0.0107314
EVC	0	234.12	10.5336	75.8138	149.882	6.15688	1.00578	0	0	0	2.08895	0	35.7649	4.73055	1.50447	0.0107522
AC008507.1	10.9315	4.43829	7.66079	0	3.61161	3.51822	25.1446	11.415	11.5763	10.2727	15.6672	13.3682	10.3942	-1.51622	0.482323	0.0107684
PTN	0	233.01	0	78.6928	25.2813	0.879554	0	0	0	0	0	0	24.1331	8.22631	2.61745	0.0107852
PRDM8	5.46577	82.1083	88.0991	38.3867	49.6597	216.37	4.02314	8.30179	16.3998	2.80163	7.31134	1.02832	42.9279	2.41381	0.768795	0.0108852
SYPL2	0	87.6561	0	10.5564	25.2813	3.51822	1.00578	0	1.92939	1.86776	2.08895	5.14161	10.0706	3.58746	1.14265	0.0108858
GBP2	368.029	204.161	154.173	87.3298	132.727	51.8937	281.62	334.147	345.36	235.337	262.164	512.104	270.3	-1.06581	0.339679	0.0109401
AC087521.2	34.6166	28.8489	16.2792	23.9917	31.6016	18.4706	10.0578	14.5281	26.0467	10.2727	9.4003	6.16993	17.4544	1.17204	0.373829	0.0109948
VEGFC	0	115.395	0.957599	70.0558	73.1351	0	0	0	0	0	0	0	18.5389	7.84592	2.50306	0.011017
UBE2Q2P1	28.2398	19.9723	11.4912	16.3144	17.1552	14.9524	8.04627	5.18862	11.5763	10.2727	11.4893	7.19825	12.136	1.21797	0.389285	0.0111991
AL162377.1	61.9454	35.5063	14.364	26.8707	20.7668	27.2662	47.2719	40.4712	39.5524	73.7764	82.5137	78.1524	48.9205	-1.00122	0.32022	0.011248
RASD2	172.172	196.394	20.1096	162.184	7.22322	10.5547	11.0636	15.5658	30.8702	42.9584	24.023	8.22657	53.7033	2.04605	0.655037	0.0113464
AL606500.1	2.73289	1.10957	3.83039	2.87901	2.70871	4.39777	12.0694	11.415	3.85877	12.1404	10.4448	4.11329	6.7343	-1.69076	0.541432	0.0113605
AC010226.1	19.1302	39.9446	13.4064	20.153	13.5435	16.7115	6.0347	8.30179	16.3998	1.86776	10.4448	7.19825	13.3725	1.34188	0.42985	0.0113899
TTC28	20.9521	211.928	11.4912	76.7735	41.5335	5.27733	11.0636	15.5658	21.2233	16.8098	11.4893	26.7364	35.1743	1.97573	0.63312	0.0114213
ERO1B	134.822	33.2871	45.0071	77.7332	46.048	42.2186	32.1851	21.7922	28.9408	27.0825	38.6457	45.2461	44.917	1.01908	0.326616	0.0114213
ENTPD2	581.194	611.374	776.612	449.125	569.732	728.271	857.934	1004.52	877.871	693.871	850.205	639.616	998.492	-1.05019	0.338085	0.0118665
COL4A3	1.82192	5.54786	16.2792	6.71768	24.3784	9.6751	1.00578	3.11317	0.964694	3.73551	5.22239	2.05664	6.08061	2.06637	0.665427	0.0118783
SYNE1	172.172	140.916	19.152	76.7735	35.2132	11.4342	18.1041	6.22634	20.2586	64.4376	17.7561	8.22657	44.0462	1.91085	0.615265	0.0118783
ZNF521	0	136.477	0	38.3867	25.2813	2.63866	0	0	0	0	0	0	14.4846	7.48961	2.41277	0.0119213
AC106772.2	12.7535	0	0.957599	0.959669	0	0	13.0752	9.33951	11.5763	74.7102	15.6672	25.708	12.8258	-3.06604	0.987913	0.0119277
CNTFR	10.9315	2.21914	3.83039	5.75801	7.22322	8.79554	14.081	11.415	11.5763	15.8759	8.35582	14.3965	13.2035	-1.48004	0.477046	0.011957
FGL2	20.0412	97.6423	8.61839	278.304	170.649	27.2662	31.1793	12.4527	15.4351	10.2727	36.5567	56.5577	55.491	2.20312	0.711119	0.0120791
AC016738.1	25.5069	5.54786	2.8728	7.67735	10.8348	1.75911	26.1504	28.0185	31.8349	20.5453	31.3343	46.2745	19.106	-1.55686	0.502907	0.0121453
HLA-H	51.0139	288.489	183.859	245.675	162.523	319.278	232.336	358.014	405.171	272.692	346.767	431.895	346.293	-1.10911	0.358834	0.0123003
ARHGEF6	14.5754	95.4231	0	39.3464	21.6697	0.879554	0	4.15089	0.964694	2.80163	0	12.3399	13.9505	3.28807	1.0644	0.0123451
CNRIP1	0	171.984	0	63.3381	29.7958	0.879554	0	0	0	0	0	0	18.9998	7.88123	2.55156	0.0123532
RASSF10-DT	42.8152	18.8627	23.94	9.59669	6.32032	15.832	4.02314	7.26406	4.82347	6.53715	7.31134	10.2832	12.5754	1.42069	0.460063	0.012374
FRMD6	62.8564	522.608	143.64	365.634	334.074	119.619	98.5668	154.621	163.033	53.231	95.0474	147.05	171.484	1.27529	0.412992	0.012374
CXCL12	60.1235	257.421	3.83039	159.305	35.2132	0	15.0868	8.30179	27.0114	11.2065	20.8895	0	43.1063	2.9701	0.962288	0.0124234
IL1R1	95.651	800.001	40.2191	469.278	292.541	117.86	74.428	73.6783	58.8463	89.6523	127.426	235.486	183.45	1.68439	0.545998	0.0124787
TRAPPC12-AS1	14.5754	12.2053	15.3216	11.516	12.6406	7.91599	5.02892	7.26406	6.75286	4.66939	4.17791	8.22657	8.19025	1.2807	0.416147	0.0127528
MSMB	45.5481	0	0	8.63702	18.961	18.4706	72.4165	66.4143	59.811	38.289	69.98	195.381	47.1197	-2.21238	0.720571	0.0129797
AC040169.1	11.8425	6.65743	7.66079	10.5564	5.41742	19.3502	25.1446	12.4527	18.3292	36.4212	17.7561	18.5098	17.48	-1.15479	0.376556	0.0131287
ALOX15B	9.10962	16.6436	9.57599	15.3547	31.6016	5.27733	45.2603	19.7167	36.6584	28.0163	49.0904	6.16993	31.4419	-1.59344	0.519785	0.0131742
SCAMP5	656.803	67.6838	179.071	37.4271	72.2322	51.8937	459.643	373.58	433.147	588.343	323.788	511.076	379.44	-1.57993	0.515655	0.0132232
CPA4	0	16.6436	5.74559	2.87901	7.22322	4.39777	64.3702	20.7545	13.5057	18.6776	48.046	39.0762	17.9478	-2.13878	0.698234	0.0132395
ABCA12	0	6.65743	45.0071	6.71768	17.1552	31.664	2.01157	0	0.964694	2.80163	3.13343	7.19825	9.15447	2.78152	0.908744	0.0133151
SNX32	61.0344	23.301	10.5336	21.1127	15.3493	19.3502	129.746	85.0933	101.293	43.8923	52.2239	26.7364	47.4943	-1.35573	0.443127	0.0133607
AC007342.4	54.6577	56.5881	92.8871	76.7735	44.2422	65.9666	48.2776	30.094	37.6231	44.8261	31.3343	22.6231	44.388	1.17404	0.383771	0.0133657
LPAR3	6.37673	191.956	20.1096	65.2575	50.5626	64.2075	6.0347	5.18862	7.71755	14.0082	2.08895	6.16993	37.0041	2.15726	0.705391	0.0133763
CLGN	34.6166	184.189	134.064	46.0641	58.6887	321.037	27.1562	31.1317	75.2461	14.942	18.8006	53.4727	80.7813	1.56119	0.510471	0.0133763
GOLGA6L5P	22.774	8.87657	7.66079	13.4354	9.93193	11.4342	1.00578	4.15089	3.85877	6.53715	6.26686	5.14161	7.94757	1.42527	0.466148	0.0133979
SORD2P	12.7535	13.3149	36.3887	9.59669	11.7377	14.9524	12.0694	19.7167	15.4351	228.8	171.294	133.682	50.0788	-2.19453	0.717725	0.0133979
SIX2	7.28769	19.9723	21.0672	5.75801	8.12613	14.9524	0	3.11317	2.89408	2.80163	4.17791	9.25489	7.74175	1.72882	0.565934	0.0134879
MUSK	0	195.285	0	53.7414	18.961	0.879554	0	0	0	0	0	0	19.2047	7.89668	2.5865	0.0135483
SLC7A2	433.618	511.512	567.856	369.472	326.851	693.089	129.746	124.527	110.94	387.559	344.678	466.858	340.359	1.0547	0.345649	0.0136046
SLC38A3	40.0823	6.65743	22.0248	4.79834	8.12613	8.79554	40.2314	60.1879	59.811	28.0163	19.8451	21.5947	31.3105	-1.52174	0.499166	0.013692
MIR100HG	0	129.82	0	51.8221	37.019	0.879554	0	0	0	0	0	0	15.6815	7.60428	2.4948	0.0136962
SOCS1	14.5754	4.43829	2.8728	9.59669	1.80581	11.4342	15.0868	8.30179	19.2939	27.0825	17.7561	24.6797	14.2428	-1.36623	0.448286	0.0137054
RBP5	41.9042	35.5063	27.7704	23.9917	27.99	20.2298	12.0694	10.3772	11.5763	21.4792	24.023	19.5381	20.7002	1.06822	0.351098	0.0139162
PDE7B	1.82192	23.301	0	12.4757	9.02903	0	0	0	0	0	0	0	3.33055	5.36652	1.76482	0.013954
CHL1	0.910962	12.2053	0	118.999	38.8248	0	0	0	0	1.86776	0	0	12.3434	6.52228	2.14844	0.014137
SH2D2A	10.9315	8.87657	9.57599	9.59669	14.4464	18.4706	25.1446	35.2826	32.7996	21.4792	22.9785	8.22657	19.2857	-1.04001	0.342722	0.0141759
BPIFB1	29.1508	0	6.70319	4.79834	11.7377	1.75911	23.133	16.6036	5.78816	100.859	72.0689	478.169	54.7191	-3.29895	1.0871	0.0141759
ACSS3	0	32.1776	0	36.4674	16.2523	0	0	0	0	0	1.04448	0	6.27748	5.1506	1.69799	0.0142239
MEIS3	3.64385	68.7934	0	52.7818	20.7668	0.879554	3.01735	1.03772	1.92939	3.73551	7.31134	6.16993	12.2343	3.00005	0.989547	0.014264
AC131235.1	5.46577	4.43829	8.61839	5.75801	5.41742	10.5547	18.1041	18.679	10.6116	13.0743	13.5782	16.4531	11.3502	-1.12763	0.371952	0.014264
DRD1	88.3633	41.0541	24.8976	48.9431	25.2813	17.5911	132.763	67.452	213.197	71.9086	62.6686	61.6993	73.808	-1.26374	0.416986	0.0143069
DCLK2	46.4591	61.0264	3.83039	22.0724	9.02903	20.2298	4.02314	9.33951	3.85877	4.66939	1.04448	3.08496	14.9335	2.21253	0.730759	0.0144188
GABRB3	0	15.534	5.74559	2.87901	31.6016	0	0	0	0	0	0	0	4.12166	4.90547	1.62279	0.0146198
TEKT4P2	15.4864	6.65743	0.957599	0	1.80581	0.879554	35.2024	17.6413	23.1526	14.942	17.7561	25.708	12.4477	-2.11504	0.700008	0.0146777
AC025265.1	38.2604	15.534	35.4311	15.3547	12.6406	24.6275	8.04627	7.26406	13.5057	14.942	10.4448	15.4248	16.4058	1.10427	0.365642	0.0147343
AL136964.1	3.64385	9.98614	3.83039	14.395	7.22322	0	33.1909	18.679	30.8702	23.3469	58.4907	29.8213	17.8726	-2.02702	0.67152	0.0147879
FBXO17	0	69.903	0	35.5077	10.8348	2.63866	0	0	0	4.66939	1.04448	1.02832	9.1815	4.01452	1.33104	0.0148855
AC007637.1	40.0823	23.301	23.94	18.2337	21.6697	15.832	7.04049	18.679	17.3645	3.73551	9.4003	12.3399	15.7746	1.28929	0.427641	0.0149318
RGPD6	21.8631	25.5201	8.61839	6.71768	46.048	2.63866	3.01735	11.415	7.71755	4.66939	5.22239	3.08496	10.7787	1.90731	0.633008	0.0149951
CCDC136	53.7467	29.9584	10.5336	49.9028	42.4364	28.1457	10.0578	7.26406	29.9055	14.0082	9.4003	7.19825	23.74	1.28591	0.426767	0.0149951
SCX	9.10962	4.43829	17.2368	11.516	15.3493	29.0253	30.1735	26.9808	23.1526	28.9502	18.8006	37.0196	23.7563	-1.07679	0.35757	0.0150523
NPY6R	94.74	136.477	45.9647	48.9431	16.2523	36.9413	11.0636	20.7545	11.5763	2.80163	12.5337	5.14161	37.9144	1.7445	0.580218	0.0152443
CDHR5	2486.01	1707.63	1194.13	1039.32	764.759	861.084	2146.34	2652.42	1557.02	1446.58	2667.6	1435.54	2194.75	-1.07835	0.358862	0.0152992
AP003119.3	20.0412	39.9446	17.2368	17.274	24.3784	25.5071	9.05206	11.415	15.4351	7.47102	14.6227	18.5098	16.3324	1.18495	0.394759	0.0153996
AL031963.3	10.9315	7.767	3.83039	8.63702	10.8348	8.79554	13.0752	25.9431	27.0114	10.2727	17.7561	13.3682	15.1494	-1.23901	0.413825	0.0157376
AL162511.1	6.37673	18.8627	39.2615	6.71768	8.12613	94.9919	9.05206	2.07545	11.5763	2.80163	4.17791	14.3965	16.277	2.12241	0.708971	0.0157475
KLK14	3.64385	3.32871	11.4912	6.71768	9.93193	11.4342	21.1215	24.9054	52.0935	3.73551	14.6227	20.5664	16.0434	-1.51226	0.505213	0.0157592
RARRES2	97.4729	572.539	33.5159	323.408	333.171	27.2662	65.376	42.5467	53.0582	72.8425	86.6916	172.758	139.047	1.725	0.576486	0.0157922
BX322562.1	10.9315	3.32871	3.83039	3.83867	4.51451	9.6751	9.05206	12.4527	15.4351	17.7437	8.35582	17.4815	10.7762	-1.23712	0.413589	0.0158431
RAB34	16.3973	416.089	17.2368	184.256	139.047	47.4959	31.1793	16.6036	20.2586	42.9584	38.6457	99.7472	80.497	1.8347	0.613772	0.015929
ALPG	16.3973	11.0957	10.5336	12.4757	19.8639	31.664	5.02892	3.11317	3.85877	4.66939	5.22239	4.11329	11.0001	1.41686	0.474266	0.0159935
SLFN12	25.5069	62.136	36.3887	79.6525	28.8929	25.5071	1.00578	0	0	0	0	0	20.8977	3.34445	1.11965	0.0159999
NAV3	0	68.7934	0	71.9751	34.3103	6.15688	0	2.07545	0	0	4.17791	0	13.9119	4.18405	1.40156	0.016066
GPC6	0	119.834	0	21.1127	25.2813	1.75911	0	0	0	0	0	0	11.9991	7.21789	2.41858	0.0161091
AC012313.6	12.7535	6.65743	8.61839	2.87901	5.41742	5.27733	20.1157	21.7922	9.64694	15.8759	13.5782	12.3399	11.8411	-1.15741	0.388133	0.0162039
TCN1	4459.16	1065.19	9965.73	3580.52	5879.7	3282.5	10426	9280.36	8841.42	11025.4	7970.41	16094.3	7512.16	-1.03125	0.346265	0.0163464
LINC01550	22.774	13.3149	0.957599	23.9917	2.70871	22.8684	4.02314	5.18862	8.68224	0.933878	2.08895	1.02832	7.91035	2.25286	0.757458	0.0164901
SSC5D	0	15.534	0	18.2337	19.8639	1.75911	1.00578	0	0.964694	1.86776	1.04448	0	4.39188	3.59587	1.20922	0.0165128
MIR210HG	167.617	129.82	440.495	173.7	204.056	328.953	316.822	506.409	195.833	325.923	492.993	346.544	417.904	-1.19297	0.401536	0.0166371
SULT1B1	37.3494	61.0264	22.9824	95.9669	27.0871	21.1093	3.01735	6.22634	1.92939	4.66939	17.7561	24.6797	26.6823	1.71881	0.578697	0.0166735
PLSCR4	61.9454	120.943	45.0071	91.1685	87.5816	72.1235	22.1272	26.9808	20.2586	27.0825	49.0904	97.6905	54.0161	1.20085	0.40483	0.0168272
ZNF677	4.55481	34.3967	14.364	17.274	8.12613	1.75911	0	3.11317	2.89408	0	1.04448	8.22657	7.01278	2.60297	0.878552	0.0169864
AC104958.2	30.0617	12.2053	5.74559	11.516	10.8348	16.7115	31.1793	22.8299	38.5877	34.5535	22.9785	11.3115	28.8788	-1.44293	0.487002	0.0169864
FBXO2	256.891	228.572	377.294	279.264	456.869	598.977	749.309	423.391	695.544	251.213	405.257	797.977	587.706	-1.04047	0.351195	0.016989
ADRA1B	4.55481	14.4244	11.4912	19.1934	9.93193	2.63866	2.01157	2.07545	0	2.80163	4.17791	4.11329	6.15371	1.80166	0.608879	0.0171698
RPL23AP42	20.0412	9.98614	7.66079	4.79834	12.6406	6.15688	14.081	19.7167	19.2939	24.2808	15.6672	26.7364	16.6957	-1.0762	0.363877	0.0172193
HES7	10.9315	6.65743	13.4064	10.5564	7.22322	17.5911	3.01735	1.03772	4.82347	1.86776	2.08895	5.14161	6.99558	1.49184	0.504812	0.017311
SNORA26	4.55481	1.10957	1.9152	3.83867	7.22322	2.63866	13.0752	8.30179	5.78816	10.2727	15.6672	8.22657	7.13183	-1.44828	0.491101	0.0175834
MTND4P20	24.596	5.54786	1.9152	4.79834	23.4755	0.879554	79.4569	73.6783	35.6937	22.4131	51.1794	51.4161	28.0379	-2.01781	0.684517	0.0176303
MAL2-AS1	10.0206	32.1776	13.4064	25.9111	41.5335	28.1457	10.0578	16.6036	13.5057	15.8759	12.5337	7.19825	17.4259	1.11319	0.377795	0.0176779
KLK7	3908.03	1430.24	3231.89	6000.81	14768.8	577.867	15841.1	9043.76	13314.7	11155.2	15224.3	21977.3	9668.94	-1.4024	0.475999	0.0176901
VSTM4	0	84.3274	0	43.1851	28.8929	0.879554	0	0	0	0	0	0	11.2346	7.12306	2.41846	0.0177388
SERPING1	0	58.8073	0	19.1934	10.8348	2.63866	2.01157	0	2.89408	0	0	2.05664	7.03117	4.11556	1.39877	0.0178545
AC006059.1	11.8425	23.301	14.364	15.3547	20.7668	14.0729	10.0578	5.18862	4.82347	3.73551	13.5782	8.22657	10.5527	1.46618	0.49835	0.0178545
AC007881.4	19.1302	3.32871	2.8728	14.395	9.93193	8.79554	1.00578	3.11317	1.92939	3.73551	2.08895	4.11329	5.83741	1.74561	0.593704	0.0179395
COLGALT2	64.6783	11.0957	10.5336	8.63702	32.5045	5.27733	68.3933	44.6221	67.5286	159.693	114.893	184.07	57.5487	-1.92567	0.655006	0.01795
ZFPM2	0	90.9848	0	25.9111	18.0581	1.75911	0	0	0	0	0	0	9.76522	6.92057	2.35996	0.0182785
PRICKLE2	40.9933	152.011	1.9152	97.8862	58.6887	1.75911	10.0578	5.18862	5.78816	16.8098	12.5337	28.793	30.9569	2.55166	0.871926	0.0185539
PAPPA	3.64385	15.534	4.78799	18.2337	9.02903	2.63866	3.01735	4.15089	1.92939	0.933878	1.04448	0	5.05474	2.1046	0.719845	0.0186604
ANXA10	56.4796	305.132	636.803	1094.02	907.417	96.751	1655.52	1734.04	1190.43	2211.42	836.626	1140.41	1136.74	-1.63438	0.559003	0.0186604
TNNT2	16.3973	17.7531	18.1944	13.4354	36.1161	30.7844	9.05206	15.5658	12.541	6.53715	15.6672	10.2832	15.0067	1.195	0.40893	0.01871
GFPT2	11.8425	142.025	18.1944	95.0072	75.8438	19.3502	31.1793	28.0185	32.7996	9.33878	4.17791	8.22657	36.4968	1.69755	0.581787	0.0189307
RNASE1	2478.73	531.485	501.782	837.791	901.097	603.374	1457.38	1247.34	1898.52	1635.22	1312.91	2340.46	1536.58	-1.00409	0.344116	0.0189307
RNF183	30.0617	15.534	53.6255	11.516	28.8929	12.3138	44.2545	57.0748	27.0114	36.4212	34.4678	30.8496	53.2922	-1.5497	0.531452	0.0190368
RAB31	30.0617	320.666	5.74559	328.207	134.533	30.7844	62.3586	16.6036	44.3759	32.6857	28.2009	55.5294	83.8038	1.80885	0.620492	0.0190613
TMEM220	43.7262	55.4786	10.5336	67.1768	15.3493	46.6164	106.613	81.9801	125.41	115.801	120.115	132.653	75.1854	-1.3555	0.465936	0.0193439
PARP15	16.3973	11.0957	12.4488	7.67735	5.41742	8.79554	4.02314	1.03772	1.92939	3.73551	7.31134	5.14161	6.50581	1.48492	0.511377	0.0196331
HOXB13	192.213	1220.53	1544.61	1.91934	7.22322	1806.6	147.85	117.263	108.046	0	1.04448	1.02832	372.644	3.84148	1.32297	0.0196337
UNC93A	139.377	15.534	13.4064	17.274	24.3784	30.7844	68.3933	78.867	122.516	294.172	162.938	162.475	88.9959	-1.6456	0.566776	0.0196415
RPL5P4	4.55481	5.54786	8.61839	7.67735	6.32032	4.39777	13.0752	11.415	14.4704	14.0082	10.4448	18.5098	10.133	-1.09233	0.37677	0.019848
CYP2C19	57.3906	3.32871	7.66079	10.5564	6.32032	1.75911	101.584	141.13	69.4579	15.8759	29.2454	19.5381	43.6273	-2.17237	0.750161	0.020021
FOXP2	26.4179	36.6159	27.7704	39.3464	8.12613	45.7368	0	5.18862	1.92939	5.60327	0	0	16.5136	2.39554	0.82886	0.0203416
AC116351.2	4.55481	5.54786	9.57599	5.75801	12.6406	19.3502	0	2.07545	1.92939	2.80163	1.04448	1.02832	5.60298	1.89319	0.655174	0.0203423
CDH4	2.73289	125.382	8.61839	18.2337	29.7958	14.9524	13.0752	6.22634	0.964694	8.4049	2.08895	0	18.0051	2.349	0.813199	0.0203952
PPIAP29	15.4864	11.0957	15.3216	16.3144	8.12613	10.5547	40.2314	22.8299	37.6231	30.818	27.1564	24.6797	20.2875	-1.01953	0.35317	0.0204855
RPS10P7	85.6304	54.369	27.7704	27.8304	70.4264	42.2186	19.1099	22.8299	31.8349	14.942	12.5337	34.9629	36.6529	1.00947	0.349824	0.0205331
LDHC	0	1.10957	0	1.91934	0	0	1.00578	0	0.964694	35.4874	18.8006	23.6514	5.99359	-4.38328	1.51927	0.0205505
AR	0.910962	103.19	0	37.4271	13.5435	0	0	0	0	0	0	0	11.0766	7.10247	2.46206	0.0205677
SEC14L4	19.1302	1.10957	7.66079	0	13.5435	0	42.2429	40.4712	57.8816	4.66939	11.4893	38.0479	21.3832	-2.21666	0.768505	0.02058
TOX2	27.3289	247.434	21.0672	121.878	52.3684	36.9413	9.05206	3.11317	17.3645	12.1404	11.4893	13.3682	48.5057	1.98024	0.686656	0.0205934
GRIA3	5.46577	7.767	22.0248	44.1448	43.3393	9.6751	8.04627	9.33951	7.71755	4.66939	1.04448	2.05664	13.1073	1.78431	0.619261	0.0207211
AC007191.1	52.8358	24.4106	34.4735	19.1934	47.8539	29.0253	13.0752	17.6413	31.8349	14.0082	14.6227	24.6797	24.4535	1.03844	0.360977	0.0209785
MTND5P11	43.7262	11.0957	19.152	21.1127	9.02903	14.9524	23.133	23.8676	25.082	42.0245	53.2684	86.379	34.1894	-1.17541	0.408783	0.0210225
PTPRN	23.685	35.5063	1.9152	106.523	41.5335	0	3.01735	6.22634	1.92939	18.6776	8.35582	4.11329	18.8299	2.35423	0.819346	0.0211327
ITPR2	1186.07	519.279	259.509	317.65	243.784	314.88	125.723	187.828	226.703	466.939	260.075	232.401	327.172	1.12261	0.391301	0.0213435
SRPX2	13.6644	120.943	8.61839	157.386	166.134	28.1457	25.1446	13.4904	20.2586	6.53715	20.8895	30.8496	49.4039	1.74903	0.609845	0.0213727
SFRP2	0	32.1776	0	12.4757	13.5435	0	1.00578	0	0	0	0	0	4.22876	5.32621	1.86077	0.0216699
CCR7	0	12.2053	0	9.59669	15.3493	0.879554	0	1.03772	0	0	0	0	2.79061	4.71294	1.64807	0.0217652
NEFH	0	24.4106	1.9152	21.1127	29.7958	0.879554	2.01157	0	1.92939	1.86776	0	1.02832	6.41489	3.13257	1.0954	0.0217652
CA7	16.3973	19.9723	18.1944	5.75801	4.51451	18.4706	5.02892	4.15089	4.82347	0.933878	6.26686	5.14161	8.92455	1.42527	0.498616	0.0218326
AC245297.3	22.774	21.0819	9.57599	12.4757	25.2813	4.39777	33.1909	21.7922	14.4704	50.4294	44.9125	45.2461	26.599	-1.12286	0.392885	0.0218586
EIF4EBP3	14.5754	9.98614	14.364	5.75801	1.80581	9.6751	17.0983	21.7922	20.2586	13.0743	21.934	11.3115	16.5727	-1.22789	0.42992	0.0219686
SPEG	65.5893	9.98614	24.8976	25.9111	36.1161	21.1093	48.2776	48.773	38.5877	72.8425	77.2913	125.455	49.8916	-1.06798	0.374302	0.0221122
CDH6	0	19.9723	0	223.603	65.009	0	0	0	0.964694	0	0	0	22.1106	7.73511	2.71195	0.0221596
CD69	0	32.1776	0	13.4354	11.7377	0	0	1.03772	0	0	0	0	4.1706	5.30497	1.86369	0.0224794
DISP2	352.542	87.6561	84.2687	81.5718	123.698	136.331	52.3008	60.1879	75.2461	45.76	84.6027	39.0762	102.269	1.03079	0.362126	0.0224794
PCK2	705.084	841.055	699.047	567.164	495.694	1052.83	1088.26	1706.02	1493.35	945.084	1114.46	406.187	1177.2	-1.05946	0.372228	0.0224818
BST2	5.46577	76.5604	5.74559	30.7094	41.5335	0	0	0	0	1.86776	8.35582	2.05664	13.3468	3.0013	1.05547	0.0226269
GPAT2	2.73289	148.683	36.3887	91.1685	15.3493	29.0253	8.04627	9.33951	8.68224	0	3.13343	2.05664	29.1069	2.36626	0.832101	0.0226269
AL133477.2	3.64385	5.54786	2.8728	4.79834	5.41742	7.03644	10.0578	5.18862	18.3292	14.0082	16.7116	4.11329	9.19929	-1.34326	0.47242	0.0226269
HOXA3	107.493	35.5063	23.94	34.5481	49.6597	43.9777	87.5032	93.3951	34.729	139.148	119.07	210.806	81.1492	-1.09395	0.384765	0.0226346
MYO16	0.910962	14.4244	8.61839	9.59669	9.02903	3.51822	2.01157	2.07545	0	0	2.08895	3.08496	4.28349	2.17184	0.763949	0.0226384
SPNS3	70.1441	25.5201	27.7704	24.9514	45.1451	36.9413	70.4049	58.1125	111.904	121.404	55.3573	28.793	61.6467	-1.03818	0.365932	0.0230176
ST13P4	20.0412	32.1776	33.5159	44.1448	27.99	23.748	7.04049	7.26406	15.4351	6.53715	20.8895	12.3399	21.405	1.04176	0.367268	0.0230492
ZNF154	7.28769	3.32871	0	1.91934	0	3.51822	2.01157	6.22634	1.92939	37.3551	39.6901	44.2178	11.1764	-2.71399	0.956845	0.0230508
AC061958.1	9.10962	13.3149	22.9824	0	0	2.63866	1.00578	2.07545	0	0	0	1.02832	3.72536	3.94792	1.39232	0.023102
NPTXR	105.672	25.5201	52.6679	45.1044	27.0871	19.3502	123.711	51.8862	116.728	169.032	125.337	291.015	87.6878	-1.37445	0.484778	0.0231151
SH2D5	0.910962	39.9446	33.5159	24.9514	46.9509	32.5435	13.0752	12.4527	16.3998	12.1404	12.5337	7.19825	18.9458	1.45841	0.515438	0.0234239
LINC02595	10.0206	8.87657	7.66079	8.63702	7.22322	7.03644	30.1735	15.5658	28.9408	24.2808	18.8006	7.19825	13.9146	-1.14824	0.406165	0.023553
ABCC4	198.59	1118.45	157.046	519.181	472.218	272.662	314.81	193.017	170.751	325.923	246.497	146.022	313.11	1.14873	0.406453	0.0235995
PRAC1	0	355.063	492.206	0	0	674.618	0	0	0	0	0	0	109.139	8.4097	2.97613	0.0236293
UBE2R2-AS1	26.4179	11.0957	12.4488	12.4757	18.961	28.1457	5.02892	7.26406	6.75286	2.80163	8.35582	7.19825	12.4901	1.17741	0.416959	0.023725
AC016734.1	29.1508	34.3967	35.4311	50.8624	246.492	161.838	254.463	245.94	217.056	169.966	178.606	141.908	165.513	-1.23928	0.439392	0.0239439
NFATC2	68.3221	5.54786	9.57599	10.5564	29.7958	8.79554	44.2545	31.1317	51.1288	88.7184	75.2024	104.889	44.5241	-1.46957	0.521266	0.0240092
AP001107.4	19.1302	19.9723	16.2792	22.0724	18.961	8.79554	2.01157	6.22634	20.2586	3.73551	8.35582	2.05664	11.0813	1.4787	0.524591	0.0240257
OLR1	0	43.2733	0	9.59669	12.6406	0	0	0	0	0	0	0	4.67933	5.858	2.08028	0.0241943
AC027290.2	299.706	129.82	56.4983	84.4508	90.2903	84.4372	74.428	71.6029	71.3873	57.9004	86.6916	64.7842	88.4821	1.00885	0.358353	0.0242408
PABPC4-AS1	28.2398	26.6297	10.5336	19.1934	24.3784	21.9889	11.0636	4.15089	12.541	11.2065	14.6227	13.3682	14.3623	1.30788	0.464646	0.0242694
IL1RL1	0	12.2053	0	271.586	39.7277	0	0	0	0	0	0	0	23.1779	7.80329	2.77258	0.0242773
SLC24A3	16.3973	83.2178	4.78799	23.032	0.902903	4.39777	2.01157	2.07545	2.89408	8.4049	8.35582	8.22657	12.1288	2.244	0.79733	0.0242773
NSG1	16.3973	181.97	7.66079	92.1282	74.9409	10.5547	7.04049	9.33951	4.82347	11.2065	10.4448	15.4248	36.4186	2.02597	0.72008	0.0243152
SOX6	22.774	8.87657	16.2792	12.4757	10.8348	4.39777	47.2719	45.6598	19.2939	107.396	66.8466	62.7276	30.9345	-1.82602	0.649518	0.0244433
FAM131C	4.55481	6.65743	11.4912	1.91934	1.80581	6.15688	10.0578	11.415	12.541	18.6776	8.35582	12.3399	10.3427	-1.36847	0.487573	0.0247268
AC006077.2	7.28769	5.54786	4.78799	10.5564	7.22322	4.39777	10.0578	23.8676	12.541	12.1404	11.4893	8.22657	11.2977	-1.14824	0.409145	0.0247398
PRKACB	202.234	375.035	232.696	604.591	468.607	315.76	119.688	91.3196	73.3167	72.8425	168.161	451.433	254.485	1.10475	0.394026	0.0248467
DNLZ	0	2.21914	0.957599	5.75801	1.80581	1.75911	8.04627	4.15089	21.2233	10.2727	13.5782	4.11329	5.74554	-2.04185	0.729027	0.0250306
CRYAB	2.73289	134.258	5.74559	94.0475	7.22322	4.39777	5.02892	5.18862	0	9.33878	4.17791	22.6231	21.332	2.71623	0.9699	0.0250352
NTN1	158.507	46.602	207.799	320.529	287.123	266.505	504.904	480.466	395.524	819.945	617.286	344.488	346.649	-1.05475	0.376878	0.0251325
SRXN1	15.4864	15.534	53.6255	136.273	60.4945	225.166	313.805	307.166	406.136	278.296	240.23	188.183	177.149	-1.54605	0.552734	0.0252089
COL4A4	54.6577	75.4508	76.6079	69.0961	187.804	75.6417	12.0694	19.7167	25.082	48.5617	43.8681	95.6339	61.6664	1.14973	0.411139	0.0252461
AL159169.2	10.0206	2.21914	6.70319	4.79834	10.8348	9.6751	24.1388	19.7167	13.5057	11.2065	27.1564	23.6514	13.0397	-1.21187	0.433403	0.0252603
ADGRL3	5.46577	1.10957	3.83039	3.83867	20.7668	1.75911	24.1388	5.18862	12.541	60.7021	19.8451	69.9259	17.3013	-2.06084	0.737333	0.0253302
AL031777.1	0.910962	3.32871	3.83039	3.83867	0	2.63866	2.01157	11.415	0.964694	13.0743	8.35582	10.2832	6.39558	-1.96287	0.702513	0.025388
DPYD	4.55481	115.395	0	65.2575	43.3393	1.75911	0	1.03772	0	0	3.13343	15.4248	18.7346	3.26387	1.16947	0.0255835
FOLH1B	65.5893	1.10957	1.9152	9.59669	0	9.6751	2.01157	1.03772	4.82347	1.86776	1.04448	4.11329	7.56714	2.69459	0.966613	0.025749
MAGI2-AS3	2.73289	83.2178	0	36.4674	18.0581	2.63866	2.01157	4.15089	6.75286	7.47102	2.08895	8.22657	12.6581	2.47608	0.888506	0.0257921
CXCR4	213.165	8.87657	28.728	25.9111	135.435	0.879554	192.105	201.318	343.431	690.136	330.055	469.943	211.879	-2.21257	0.794345	0.0258765
AC078899.1	21.8631	19.9723	9.57599	30.7094	18.0581	14.0729	10.0578	7.26406	12.541	8.4049	15.6672	8.22657	13.3983	1.05261	0.378838	0.0263036
GLI3	73.7879	201.942	380.167	47.9834	130.018	386.124	24.1388	33.2071	98.3988	42.0245	112.804	120.314	119.379	1.84923	0.666169	0.026432
PFKFB1	9.10962	4.43829	2.8728	2.87901	5.41742	6.15688	13.0752	14.5281	12.541	8.4049	9.4003	7.19825	8.83536	-1.16203	0.418733	0.0264821
TMC3-AS1	29.1508	15.534	7.66079	6.71768	9.93193	11.4342	10.0578	3.11317	1.92939	10.2727	1.04448	3.08496	8.16434	1.65106	0.595104	0.0265243
ITGB2	17.3083	7.767	1.9152	11.516	10.8348	4.39777	10.0578	17.6413	4.82347	53.231	55.3573	146.022	25.2842	-2.06642	0.746345	0.0269088
NR1D1	194.946	521.498	241.315	199.611	332.268	412.511	301.735	413.014	280.726	506.162	664.288	498.736	501.576	-1.01335	0.36623	0.0269987
SEMA3G	14.5754	12.2053	12.4488	10.5564	13.5435	23.748	9.05206	1.03772	4.82347	11.2065	2.08895	9.25489	9.67593	1.26019	0.456723	0.0275881
AL627309.7	17.3083	14.4244	24.8976	10.5564	15.3493	6.15688	8.04627	11.415	6.75286	1.86776	1.04448	0	8.55444	1.91947	0.695887	0.0276479
SLC25A32	10.0206	24.4106	35.4311	36.4674	43.3393	28.1457	11.0636	8.30179	32.7996	12.1404	10.4448	15.4248	20.477	1.11923	0.406085	0.0277953
ATP6V0A4	0	0	0	7.67735	7.22322	1.75911	10.0578	3.11317	65.5992	15.8759	7.31134	6.16993	10.3353	-2.52087	0.914676	0.0277953
AC000068.1	10.0206	3.32871	14.364	9.59669	13.5435	12.3138	25.1446	25.9431	16.3998	27.0825	34.4678	19.5381	17.1697	-1.06092	0.385433	0.0280389
KLK8	34.6166	32.1776	22.0248	92.1282	97.5135	23.748	440.533	129.715	297.126	10.2727	20.8895	35.9912	119.927	-1.77224	0.646772	0.0288283
SPINK13	1.82192	14.4244	18.1944	1.91934	3.61161	31.664	0	1.03772	1.92939	0	5.22239	6.16993	6.22914	2.62416	0.957832	0.0288437
SLC7A11	132.089	681.277	1365.54	1033.56	2076.68	4491	528.037	328.958	629.945	223.197	455.392	260.165	998.278	1.63618	0.597664	0.0289692
MSC	0	21.0819	0	17.274	11.7377	0	0	0	0	0.933878	0	0	3.64482	5.11025	1.86732	0.0290208
MAGEH1	37.3494	78.7796	9.57599	54.7011	43.3393	6.15688	9.05206	10.3772	25.082	10.2727	13.5782	13.3682	24.774	1.38429	0.506185	0.029167
AL691432.1	42.8152	51.0403	37.3463	20.153	38.8248	20.2298	14.081	7.26406	26.0467	25.2147	29.2454	11.3115	24.2222	1.11487	0.407966	0.0293285
RBM24	75.6098	105.409	35.4311	43.1851	38.8248	78.2803	36.2082	34.2449	59.811	7.47102	22.9785	26.7364	44.4259	1.03247	0.377878	0.0293623
LINC02395	16.3973	4.43829	9.57599	11.516	20.7668	8.79554	6.0347	2.07545	0	3.73551	4.17791	10.2832	7.38417	1.58998	0.583609	0.0299246
AC025154.2	153.953	21.0819	85.2263	42.2254	190.513	56.2915	262.51	154.621	202.586	343.667	248.586	409.272	168.202	-1.30091	0.477846	0.0300611
CNDP1	9.10962	1.10957	0	0.959669	1.80581	0	14.081	37.358	45.3406	0	0	6.16993	11.5593	-3.09834	1.13812	0.0300617
MUC2	94592.5	92797.9	39394.6	37621.9	9817.26	48083.5	5799.35	18785.9	28095.7	22252.4	17683	1162	32801.9	1.65015	0.60622	0.0300809
ARID3A	124.802	137.587	64.1591	79.6525	54.1742	73.8826	18.1041	34.2449	23.1526	41.0906	34.4678	10.2832	61.353	1.13605	0.417374	0.0300844
PDLIM4	34.6166	178.641	58.4135	183.297	263.648	58.0506	198.139	57.0748	210.303	336.196	405.257	320.836	237.179	-1.29704	0.477071	0.0303465
SFTPA2	13.6644	6.65743	1.9152	0.959669	3.61161	0.879554	28.162	11.415	10.6116	11.2065	24.023	8.22657	10.8001	-1.74839	0.643384	0.0304477
AC108479.1	0.910962	1.10957	3.83039	0	1.80581	6.15688	9.05206	5.18862	6.75286	12.1404	15.6672	26.7364	6.67704	-2.09972	0.774526	0.0309674
HOXA2	8.19866	5.54786	6.70319	4.79834	4.51451	7.03644	14.081	10.3772	3.85877	19.6114	22.9785	25.708	11.055	-1.2609	0.465198	0.0309999
GAL3ST1	186.747	201.942	302.601	159.305	160.717	212.852	216.244	295.751	173.645	208.255	270.52	287.93	343.672	-1.13562	0.419254	0.0311331
POMK	76.5208	123.162	99.5902	162.184	158.911	86.1963	62.3586	63.3011	93.5753	86.8506	59.5352	54.501	82.2982	1.07744	0.398335	0.031416
KRT14	8.19866	6.65743	8.61839	6.71768	21.6697	13.1933	31.1793	10.3772	20.2586	17.7437	19.8451	49.3594	18.7739	-1.17781	0.435474	0.0314251
TRIM58	69.2331	89.8753	181.944	151.628	216.697	138.09	70.4049	2.07545	38.5877	80.3135	67.891	68.8975	93.9229	1.27482	0.471381	0.0314383
UNC5B-AS1	22.774	16.6436	14.364	12.4757	10.8348	14.0729	20.1157	32.1694	12.541	21.4792	16.7116	54.501	25.8404	-1.14895	0.424869	0.0314484
TINCR	16.3973	21.0819	71.8199	14.395	6.32032	153.922	13.0752	11.415	15.4351	12.1404	5.22239	16.4531	28.8591	1.66221	0.615164	0.0316208
AL136531.2	41.9042	17.7531	15.3216	25.9111	62.3003	24.6275	16.0925	25.9431	4.82347	14.0082	22.9785	8.22657	21.3619	1.17369	0.435379	0.0320752
PCDHGA9	4.55481	2.21914	7.66079	13.4354	17.1552	16.7115	2.01157	4.15089	3.85877	0.933878	3.13343	6.16993	6.20377	1.7099	0.635271	0.032332
GSTT2B	215.898	97.6423	104.378	118.039	45.1451	90.5941	89.5148	56.0371	86.8224	26.1486	18.8006	30.8496	78.8516	1.0504	0.390201	0.032332
FCMR	9.10962	17.7531	10.5336	20.153	37.019	24.6275	16.0925	8.30179	5.78816	5.60327	12.5337	4.11329	13.629	1.15422	0.429025	0.0324287
UNC5A	32.7946	17.7531	12.4488	36.4674	42.4364	8.79554	60.347	43.5844	35.6937	116.735	89.8251	63.7559	43.4954	-1.18943	0.442446	0.0325923
AL355916.1	1.82192	12.2053	0.957599	18.2337	22.5726	1.75911	3.01735	2.07545	0.964694	0.933878	4.17791	3.08496	5.12889	2.42492	0.902331	0.0326717
PPP1R3C	30.9727	520.389	8.61839	166.023	84.8729	15.832	20.1157	30.094	6.75286	27.0825	28.2009	124.427	78.2958	2.03178	0.756377	0.0327455
AL117332.1	9.10962	2.21914	1.9152	4.79834	4.51451	11.4342	19.1099	14.5281	9.64694	12.1404	9.4003	18.5098	10.339	-1.26444	0.47136	0.0329993
HLA-K	10.0206	27.7393	47.8799	91.1685	209.473	102.908	143.827	211.696	115.763	164.363	238.141	175.843	156.714	-1.38527	0.517398	0.0333892
AL022328.3	12.7535	15.534	6.70319	9.59669	13.5435	6.15688	4.02314	3.11317	5.78816	9.33878	4.17791	1.02832	6.76227	1.46616	0.547911	0.0334737
APBA1	44.6371	93.204	36.3887	17.274	11.7377	14.0729	10.0578	6.22634	5.78816	25.2147	13.5782	4.11329	23.0077	1.46063	0.545764	0.0334737
UBE2E2	30.9727	63.2456	187.689	101.725	166.134	8.79554	253.458	199.243	141.81	299.775	315.432	209.778	165.342	-1.23794	0.462731	0.0335077
ABLIM3	31.8837	772.262	226.951	896.33	604.042	100.269	102.59	153.583	107.081	30.818	66.8466	33.9346	258.744	1.82504	0.682385	0.0335515
SOSTDC1	10.0206	6.65743	12.4488	16.3144	8.12613	20.2298	4.02314	3.11317	0.964694	10.2727	4.17791	8.22657	8.09377	1.31775	0.492776	0.0335713
ZBTB16	91.0962	254.092	29.6856	129.555	44.2422	21.1093	6.0347	31.1317	3.85877	1.86776	21.934	101.804	53.6068	2.07101	0.775415	0.0338121
AKR1C1	174.905	388.35	97.675	325.328	56.8829	44.8573	121.7	111.036	87.7871	52.2972	74.1579	90.4923	124.514	1.14542	0.428989	0.0338845
KLK10	7634.77	8494.88	22277.6	30242	39136.3	14625.2	38229.9	35955	28329.2	20224.1	28056.8	27285.5	33387.5	-1.07988	0.404505	0.0339169
C17orf77	173.994	33.2871	21.0672	6.71768	16.2523	29.0253	14.081	29.0562	12.541	13.0743	15.6672	12.3399	29.2242	1.53998	0.576963	0.0339608
ECEL1P1	9.10962	13.3149	12.4488	6.71768	7.22322	17.5911	1.00578	1.03772	5.78816	5.60327	4.17791	4.11329	7.30067	1.30907	0.490654	0.0340413
ARMC3	8.19866	8.87657	10.5336	4.79834	3.61161	7.03644	30.1735	24.9054	10.6116	13.0743	18.8006	14.3965	12.217	-1.16387	0.436523	0.034173
ZFP82	8.19866	13.3149	12.4488	5.75801	15.3493	8.79554	1.00578	2.07545	3.85877	10.2727	6.26686	2.05664	6.71511	1.4877	0.558033	0.0341789
AC093908.1	0	29.9584	0	13.4354	10.8348	0	0	0	0	0	0	0	3.87347	5.58537	2.097	0.0343586
AL021807.1	8.19866	4.43829	5.74559	2.87901	0.902903	6.15688	11.0636	17.6413	2.89408	5.60327	11.4893	23.6514	9.56608	-1.48031	0.556371	0.0345709
GNG2	31.8837	46.602	8.61839	19.1934	19.8639	0.879554	4.02314	4.15089	7.71755	5.60327	2.08895	0	12.3537	1.88788	0.709698	0.0345975
VIPR1-AS1	85.6304	48.8211	14.364	19.1934	20.7668	6.15688	14.081	6.22634	12.541	18.6776	17.7561	11.3115	21.0157	1.38258	0.520417	0.0348481
IGFL2-AS1	16.3973	4.43829	10.5336	13.4354	27.99	42.2186	13.0752	4.15089	5.78816	2.80163	9.4003	5.14161	12.3979	1.40628	0.529528	0.0349153
LINC00525	0	1.10957	2.8728	3.83867	2.70871	2.63866	10.0578	12.4527	3.85877	5.60327	7.31134	1.02832	5.18983	-1.7518	0.659873	0.0349887
Z83843.1	58.3016	38.835	29.6856	34.5481	71.3293	37.8208	32.1851	21.7922	25.082	14.0082	34.4678	32.9063	31.7364	1.05334	0.396956	0.0350785
AP005233.2	1.82192	2.21914	4.78799	15.3547	10.8348	7.91599	10.0578	23.8676	9.64694	28.0163	52.2239	52.4444	16.7483	-1.73759	0.655661	0.0353885
EFNB3	35.5275	6.65743	1.9152	2.87901	13.5435	43.9777	3.01735	4.15089	5.78816	2.80163	5.22239	11.3115	10.2911	1.81859	0.68766	0.0358679
TMEM74B	38.2604	7.767	20.1096	7.67735	18.961	23.748	39.2256	29.0562	31.8349	15.8759	35.5122	47.3028	32.266	-1.09916	0.415873	0.036018
HMGN1P36	12.7535	11.0957	28.728	38.3867	19.8639	36.0617	9.05206	9.33951	14.4704	5.60327	8.35582	7.19825	17.0902	1.09072	0.412783	0.0360473
NOS2	173.994	47.7116	8.61839	1.91934	0	8.79554	4.02314	1.03772	9.64694	1.86776	0	1.02832	20.3981	2.86077	1.08403	0.036296
DMC1	16.3973	32.1776	23.94	34.5481	22.5726	37.8208	26.1504	10.3772	18.3292	14.942	4.17791	5.14161	19.8318	1.01471	0.384637	0.0363376
TMEM121	0	0	0.957599	3.83867	0.902903	0.879554	1.00578	0	6.75286	10.2727	2.08895	17.4815	4.3695	-2.63211	0.99786	0.0363661
AL450344.3	24.596	8.87657	5.74559	15.3547	10.8348	8.79554	3.01735	6.22634	8.68224	1.86776	4.17791	6.16993	8.04241	1.37944	0.523269	0.0364855
MAFA	3.64385	4.43829	4.78799	7.67735	0	9.6751	9.05206	20.7545	5.78816	12.1404	11.4893	14.3965	9.3768	-1.32391	0.503733	0.037147
KIF26A	45.5481	28.8489	19.152	23.9917	15.3493	52.7733	19.1099	11.415	16.3998	16.8098	6.26686	4.11329	21.3477	1.12483	0.428623	0.0374796
FBLN1	20.9521	339.529	6.70319	104.604	34.3103	21.1093	14.081	11.415	25.082	61.6359	35.5122	22.6231	51.7147	1.83369	0.698777	0.0374805
CBWD4P	13.6644	7.767	35.4311	9.59669	38.8248	41.3391	9.05206	9.33951	8.68224	7.47102	13.5782	17.4815	16.6504	1.18093	0.450054	0.0374845
ALDOC	1197	1706.52	2893.86	1208.22	1131.34	1877.85	1822.48	2731.29	2022.96	2074.14	2098.36	1478.73	2634.62	-1.00876	0.385251	0.0379329
AC067930.4	49.1919	9.98614	17.2368	37.4271	55.0771	64.2075	19.1099	26.9808	11.5763	15.8759	21.934	28.793	27.1235	1.08798	0.415692	0.0380444
GALNT13	0.910962	14.4244	52.6679	3.83867	24.3784	0	1.00578	6.22634	3.85877	0.933878	1.04448	6.16993	8.57641	2.43188	0.930186	0.0382577
AC116366.1	17.3083	11.0957	8.61839	10.5564	12.6406	13.1933	5.02892	6.22634	8.68224	8.4049	7.31134	6.16993	8.61262	1.04424	0.39975	0.0384655
KLHL35	16.3973	8.87657	14.364	19.1934	25.2813	19.3502	26.1504	21.7922	35.6937	18.6776	14.6227	39.0762	27.7763	-1.0428	0.399492	0.0386323
GALNT15	0	110.957	0	39.3464	9.02903	0	0	0	0	0	0	0	11.4675	6.78095	2.59841	0.0386977
AC126564.1	37.3494	34.3967	33.5159	61.4188	17.1552	51.8937	12.0694	9.33951	15.4351	20.5453	32.3788	24.6797	25.879	1.31247	0.502969	0.0387009
PRRX2	0	59.9168	0.957599	33.5884	21.6697	0.879554	5.02892	3.11317	1.92939	0.933878	0	1.02832	10.1016	2.6842	1.02933	0.0388494
ST3GAL4	316.104	1166.16	2484.01	774.453	601.333	3003.68	194.116	268.77	355.007	187.709	142.049	103.86	839.352	1.70865	0.655864	0.0390387
AL157935.2	1.82192	15.534	38.3039	11.516	11.7377	33.4231	7.04049	7.26406	3.85877	0.933878	13.5782	5.14161	11.627	1.57382	0.604601	0.0392018
DLG4	76.5208	149.792	23.94	86.3702	57.7858	30.7844	24.1388	24.9054	28.9408	31.7518	29.2454	69.9259	50.3381	1.01782	0.39104	0.0392166
ID3	564.796	1608.88	224.078	1098.82	511.946	221.648	296.706	332.071	547.946	282.031	217.251	220.061	499.144	1.03175	0.396528	0.03929
AC040162.3	5.46577	9.98614	3.83039	8.63702	3.61161	4.39777	11.0636	14.5281	7.71755	7.47102	11.4893	16.4531	10.1444	-1.15033	0.442227	0.0393448
CRB2	28.2398	13.3149	9.57599	3.83867	12.6406	29.0253	2.01157	5.18862	1.92939	4.66939	7.31134	4.11329	9.9865	1.60436	0.61982	0.0404736
YTHDF3-AS1	18.2192	3.32871	11.4912	4.79834	12.6406	17.5911	20.1157	12.4527	17.3645	38.289	33.4233	17.4815	18.4237	-1.05399	0.407311	0.0405508
MIR635	16.3973	15.534	6.70319	11.516	9.93193	3.51822	4.02314	5.18862	1.92939	4.66939	9.4003	3.08496	6.85885	1.37668	0.533264	0.0411186
RN7SL4P	3.64385	7.767	2.8728	2.87901	0	1.75911	19.1099	3.11317	31.8349	6.53715	6.26686	22.6231	8.22867	-1.95693	0.758436	0.041244
SNORD99	0.910962	0	4.78799	4.79834	3.61161	1.75911	21.1215	12.4527	6.75286	3.73551	11.4893	3.08496	6.20579	-1.73363	0.672243	0.0413746
AC091179.1	0	39.9446	108.209	0	0	94.1123	0	0	0	0	0	0	17.3047	7.74671	3.00454	0.0414186
CDK14	29.1508	190.846	16.2792	91.1685	90.2903	32.5435	8.04627	17.6413	10.6116	1.86776	5.22239	99.7472	43.9471	1.86315	0.723977	0.04193
DHRS3	581.194	339.529	320.796	216.885	216.697	213.732	337.943	502.258	241.173	274.56	415.702	769.184	495.513	-1.00303	0.390283	0.0423023
NXPE4	46.4591	73.2317	21.0672	9.59669	0	65.087	2.01157	1.03772	1.92939	9.33878	12.5337	1.02832	19.8934	2.19467	0.854453	0.0424575
CARD6	26.4179	29.9584	6.70319	54.7011	109.251	11.4342	98.5668	186.79	130.234	68.1731	138.916	218.004	80.7932	-1.48883	0.580121	0.0426913
AC069281.2	5.46577	2.21914	1.9152	9.59669	9.02903	7.91599	14.081	15.5658	5.78816	19.6114	17.7561	14.3965	10.2665	-1.14579	0.446583	0.042761
PP2D1	16.3973	15.534	14.364	7.67735	12.6406	19.3502	8.04627	6.22634	5.78816	7.47102	10.4448	3.08496	9.7663	1.18578	0.462529	0.0429236
SYT10	17.3083	31.068	20.1096	47.9834	47.8539	24.6275	27.1562	9.33951	18.3292	14.0082	18.8006	13.3682	21.1268	1.23404	0.481576	0.0430183
DSC3	143.932	47.7116	193.435	146.829	46.048	208.454	316.822	280.185	338.607	302.576	103.403	74.0391	210.603	-1.04324	0.407499	0.043215
AC005920.1	18.2192	6.65743	2.8728	1.91934	7.22322	7.91599	12.0694	10.3772	18.3292	30.818	8.35582	28.793	13.5855	-1.27691	0.498743	0.043215
AC021851.1	3.64385	2.21914	4.78799	6.71768	4.51451	7.03644	11.0636	14.5281	8.68224	6.53715	8.35582	17.4815	8.28228	-1.1537	0.45099	0.0434044
CACHD1	58.3016	56.5881	13.4064	59.4994	37.9219	22.8684	23.133	16.6036	8.68224	34.5535	30.2898	4.11329	26.6776	1.40315	0.549366	0.0437989
SEMA6D	11.8425	116.505	0.957599	16.3144	8.12613	0	3.01735	3.11317	9.64694	1.86776	0	0	12.8667	2.94605	1.15932	0.0451359
ZNF675	112.048	64.3551	67.9895	66.2171	28.8929	23.748	19.1099	21.7922	25.082	41.0906	38.6457	25.708	41.8478	1.12372	0.442732	0.0453984
SHC3	12.7535	13.3149	2.8728	9.59669	9.02903	0.879554	2.01157	2.07545	0	3.73551	3.13343	2.05664	4.84077	1.73352	0.683358	0.0455446
IGFBP4	599.413	5163.94	641.591	4378.97	2525.42	1227.86	471.713	370.467	697.474	342.733	406.302	564.548	1515.57	1.5368	0.606224	0.0457266
PAX8	42.8152	67.6838	167.58	115.16	44.2422	91.4737	250.44	257.355	222.844	81.2474	42.8236	79.1807	148.986	-1.14181	0.450731	0.0458638
AC139149.1	21.8631	13.3149	11.4912	9.59669	7.22322	8.79554	8.04627	4.15089	6.75286	7.47102	1.04448	4.11329	8.26836	1.142	0.451752	0.0463504
AL136985.3	1.82192	1.10957	0.957599	0	0.902903	0	2.01157	0	0	15.8759	17.7561	10.2832	4.4555	-3.18138	1.2608	0.0468554
AL359955.1	3.64385	9.98614	13.4064	10.5564	9.93193	8.79554	5.02892	6.22634	7.71755	1.86776	3.13343	1.02832	6.10357	1.35253	0.536935	0.0473094
STARD8	2.73289	28.8489	50.7527	36.4674	43.3393	116.981	6.0347	11.415	14.4704	8.4049	4.17791	5.14161	28.597	1.62575	0.64549	0.0473399
STON1	10.0206	26.6297	11.4912	22.0724	9.02903	8.79554	8.04627	6.22634	2.89408	5.60327	7.31134	9.25489	10.2249	1.092	0.433847	0.0475062
AC010998.3	12.7535	2.21914	4.78799	0	0	1.75911	21.1215	5.18862	3.85877	19.6114	9.4003	65.8126	11.2109	-2.23567	0.888599	0.0475825
CKS1BP3	7.28769	7.767	5.74559	2.87901	7.22322	7.91599	25.1446	9.33951	19.2939	9.33878	12.5337	6.16993	10.5933	-1.07874	0.428809	0.0476025
HDAC4-AS1	10.0206	5.54786	5.74559	2.87901	5.41742	4.39777	17.0983	21.7922	11.5763	12.1404	5.22239	14.3965	9.68906	-1.15944	0.462099	0.0482805
KLHL14	5.46577	6.65743	18.1944	17.274	6.32032	25.5071	8.04627	2.07545	4.82347	1.86776	4.17791	6.16993	8.67014	1.35492	0.540319	0.0484534
AL445649.1	6.37673	4.43829	9.57599	9.59669	7.22322	0	11.0636	20.7545	6.75286	11.2065	19.8451	8.22657	11.3043	-1.28276	0.512663	0.048994
AC007325.2	336.145	339.529	375.379	465.439	476.733	730.03	490.823	376.694	273.008	599.55	615.197	918.291	739.599	-1.07116	0.428129	0.0490076
SLC47A1	5.46577	24.4106	12.4488	11.516	19.8639	19.3502	7.04049	3.11317	13.5057	10.2727	7.31134	4.11329	10.3025	1.26678	0.506629	0.0491645
WNK4	727.859	248.544	81.3959	33.5884	20.7668	160.079	32.1851	50.8484	38.5877	151.288	126.382	89.464	133.032	1.5227	0.609746	0.0495324
ISL1	57.3906	23.301	6.70319	8.63702	9.93193	0.879554	6.0347	6.22634	3.85877	9.33878	6.26686	2.05664	10.7903	1.68223	0.674377	0.0498286
